# Supplementary material for: Optimized Legionella expression strain for affinity purification of His-tagged membrane proteins eliminates major multimeric contaminant
Source: Microbiol Spectr. 2025 May 19;13(7):e03222-24. doi: 10.1128/spectrum.03222-24 (PMC12211046; doi:10.1128/spectrum.03222-24)
Supplement: Dataset S1 — List of proteins in Legionella pneumophila Lp01 strain showing percent histidines in their sequence. [file spectrum.03222-24-s0001.xlsx]

## Sheet: Supplemental Dataset-1
Dataset S1: List of proteins in Legionella pneumophila Lp01 strain showing percent histidines in their sequence	Freq
Accession		% Histidines
WP_010946773.1	0.180952	18.0952
WP_014326579.1	0.179487	17.9487
WP_010946460.1	0.124138	12.4138
WP_015444650.1	0.122807	12.2807
WP_010946774.1	0.112245	11.2245
WP_015444661.1	0.0909091	9.09091
WP_171843121.1	0.0882353	8.82353
WP_015444655.1	0.0879121	8.79121
WP_010947502.1	0.0869565	8.69565
WP_016357054.1	0.0864198	8.64198
WP_015444664.1	0.0851064	8.51064
WP_025862435.1	0.0839161	8.39161
WP_010946832.1	0.0793651	7.93651
WP_015444651.1	0.0754717	7.54717
WP_010947356.1	0.0719424	7.19424
WP_015444669.1	0.0714286	7.14286
WP_010948177.1	0.0714286	7.14286
WP_011213303.1	0.0694444	6.94444
WP_010948353.1	0.0687831	6.87831
WP_010947195.1	0.0685484	6.85484
WP_010947920.1	0.0671642	6.71642
WP_010947633.1	0.0666667	6.66667
WP_015444232.1	0.0666667	6.66667
WP_011213031.1	0.0661765	6.61765
WP_010948205.1	0.0660377	6.60377
WP_015444330.1	0.0657895	6.57895
WP_010948222.1	0.0655738	6.55738
WP_010946728.1	0.0652174	6.52174
WP_015444099.1	0.0649351	6.49351
WP_010948275.1	0.0641026	6.41026
WP_010947121.1	0.0634921	6.34921
WP_010945868.1	0.0634328	6.34328
WP_010947406.1	0.0632911	6.32911
WP_010947446.1	0.0629921	6.29921
WP_010947321.1	0.0625	6.25
WP_010947063.1	0.0623053	6.23053
WP_010946782.1	0.0622837	6.22837
WP_010948054.1	0.0617284	6.17284
WP_010946845.1	0.0613208	6.13208
WP_010946126.1	0.0607287	6.07287
WP_010946225.1	0.0606061	6.06061
WP_010948209.1	0.0606061	6.06061
WP_011216579.1	0.0606061	6.06061
WP_011946564.1	0.0597015	5.97015
WP_010947343.1	0.0596708	5.96708
WP_016356921.1	0.0594406	5.94406
WP_010948135.1	0.0593607	5.93607
WP_010948272.1	0.0591398	5.91398
WP_010948360.1	0.0590909	5.90909
WP_010946788.1	0.0588235	5.88235
WP_016356878.1	0.0588235	5.88235
WP_015444115.1	0.0588235	5.88235
WP_011213326.1	0.058296	5.8296
WP_010948640.1	0.0582524	5.82524
WP_010946150.1	0.0580357	5.80357
WP_010948305.1	0.057971	5.7971
WP_010947120.1	0.056338	5.6338
WP_025862397.1	0.0561798	5.61798
WP_015444665.1	0.0561404	5.61404
WP_010948276.1	0.056	5.6
WP_010947668.1	0.0557621	5.57621
WP_015444021.1	0.0555556	5.55556
WP_010946517.1	0.0553191	5.53191
WP_010948101.1	0.0551378	5.51378
WP_010946010.1	0.0546875	5.46875
WP_011216180.1	0.0545977	5.45977
WP_025862461.1	0.0540541	5.40541
WP_015444197.1	0.0539216	5.39216
WP_016356902.1	0.0537634	5.37634
WP_010947281.1	0.053719	5.3719
WP_010947107.1	0.0535714	5.35714
WP_027223809.1	0.0535211	5.35211
WP_010946983.1	0.0534351	5.34351
WP_010947569.1	0.0532915	5.32915
WP_010946911.1	0.0532213	5.32213
WP_010947715.1	0.0530973	5.30973
WP_010946143.1	0.0529801	5.29801
WP_010947505.1	0.0526316	5.26316
WP_015444226.1	0.0526316	5.26316
WP_010948415.1	0.0526316	5.26316
WP_010948511.1	0.0522523	5.22523
WP_010948196.1	0.0521739	5.21739
WP_010946571.1	0.0520833	5.20833
WP_015443982.1	0.0520833	5.20833
WP_011213557.1	0.0519481	5.19481
WP_223804326.1	0.0518519	5.18519
WP_010947576.1	0.0517241	5.17241
WP_010946584.1	0.0515873	5.15873
WP_016356703.1	0.0515021	5.15021
WP_010946484.1	0.0514706	5.14706
WP_015444930.1	0.0513834	5.13834
WP_011946763.1	0.0513761	5.13761
WP_015444152.1	0.0513699	5.13699
WP_011212755.1	0.0512821	5.12821
WP_010947807.1	0.0512821	5.12821
WP_010947815.1	0.0511945	5.11945
WP_010947026.1	0.0511811	5.11811
WP_010945905.1	0.0511509	5.11509
WP_010947829.1	0.0511509	5.11509
WP_010946302.1	0.0510949	5.10949
WP_010948079.1	0.0509554	5.09554
WP_010947623.1	0.0508475	5.08475
WP_323740491.1	0.0508475	5.08475
WP_010946756.1	0.0507726	5.07726
WP_010946809.1	0.0507614	5.07614
WP_010947169.1	0.0506329	5.06329
WP_010946249.1	0.0505837	5.05837
WP_010946636.1	0.0504587	5.04587
WP_010948625.1	0.0503597	5.03597
WP_010947035.1	0.0501253	5.01253
WP_010947269.1	0.05	5
WP_010947335.1	0.05	5
WP_010947752.1	0.05	5
WP_010948133.1	0.05	5
WP_010946676.1	0.049952	4.9952
WP_010948638.1	0.0497925	4.97925
WP_010946062.1	0.0497238	4.97238
WP_010948416.1	0.0496894	4.96894
WP_015444823.1	0.0496454	4.96454
WP_025862430.1	0.0496454	4.96454
WP_010948587.1	0.0496454	4.96454
WP_015443983.1	0.0496183	4.96183
WP_010948069.1	0.0495868	4.95868
WP_016357012.1	0.0495868	4.95868
WP_010948622.1	0.049569	4.9569
WP_010947422.1	0.0495049	4.9505
WP_010946894.1	0.0493827	4.93827
WP_223804298.1	0.0492611	4.92611
WP_010946340.1	0.0490654	4.90654
WP_010946918.1	0.0490566	4.90566
WP_010948187.1	0.0490368	4.90368
WP_010948057.1	0.0490196	4.90196
WP_010946670.1	0.048951	4.8951
WP_010948437.1	0.0488599	4.88599
WP_010948137.1	0.0487805	4.87805
WP_010948332.1	0.0486111	4.86111
WP_010948407.1	0.0486111	4.86111
WP_010946653.1	0.0485714	4.85714
WP_010948351.1	0.0485437	4.85437
WP_010948580.1	0.0484429	4.84429
WP_010948593.1	0.0484429	4.84429
WP_011946036.1	0.0483871	4.83871
WP_010946213.1	0.0482759	4.82759
WP_015444210.1	0.0482574	4.82574
WP_015444643.1	0.0481928	4.81928
WP_010945806.1	0.04811	4.811
WP_010947040.1	0.0480769	4.80769
WP_010947602.1	0.0480769	4.80769
WP_010947973.1	0.0480769	4.80769
WP_010948100.1	0.0477528	4.77528
WP_016356938.1	0.047619	4.7619
WP_015444079.1	0.047619	4.7619
WP_010948333.1	0.047619	4.7619
WP_010948559.1	0.047619	4.7619
WP_010947142.1	0.0474308	4.74308
WP_015444191.1	0.0474308	4.74308
WP_010946551.1	0.0474138	4.74138
WP_010946938.1	0.0473684	4.73684
WP_015444532.1	0.0472103	4.72103
WP_015443995.1	0.047191	4.7191
WP_010947341.1	0.0471698	4.71698
WP_015444407.1	0.0471698	4.71698
WP_010947989.1	0.0471698	4.71698
WP_010946265.1	0.0471014	4.71014
WP_010946802.1	0.0470588	4.70588
WP_015444077.1	0.0470219	4.70219
WP_014842761.1	0.0469974	4.69974
WP_010946342.1	0.0469799	4.69799
WP_010948487.1	0.0469565	4.69565
WP_011214319.1	0.0469484	4.69484
WP_010948045.1	0.0469314	4.69314
WP_011946067.1	0.046875	4.6875
WP_011216566.1	0.046875	4.6875
WP_010948055.1	0.0467836	4.67836
WP_010948585.1	0.0467836	4.67836
WP_010947952.1	0.046729	4.6729
WP_015444884.1	0.0466926	4.66926
WP_010947620.1	0.0466667	4.66667
WP_010948348.1	0.0465753	4.65753
WP_010946148.1	0.0465116	4.65116
WP_015444159.1	0.0464602	4.64602
WP_010947915.1	0.0464481	4.64481
WP_010947883.1	0.0463215	4.63215
WP_010948606.1	0.0462963	4.62963
WP_010947508.1	0.0462185	4.62185
WP_010948365.1	0.0462185	4.62185
WP_010948108.1	0.0460526	4.60526
WP_010948165.1	0.0460251	4.60251
WP_010947018.1	0.045977	4.5977
WP_011213793.1	0.045977	4.5977
WP_015444000.1	0.0459364	4.59364
WP_010945848.1	0.0459184	4.59184
WP_010947033.1	0.0458015	4.58015
WP_010947820.1	0.0457746	4.57746
WP_010945922.1	0.0457516	4.57516
WP_010946769.1	0.0457143	4.57143
WP_010947600.1	0.0457143	4.57143
WP_015444809.1	0.0456989	4.56989
WP_010948352.1	0.0456621	4.56621
WP_010948552.1	0.0455172	4.55172
WP_010946862.1	0.0454545	4.54545
WP_010947029.1	0.0454545	4.54545
WP_010947184.1	0.0454545	4.54545
WP_011216639.1	0.0454545	4.54545
WP_197535494.1	0.0454545	4.54545
WP_010946929.1	0.0452261	4.52261
WP_010947240.1	0.0452261	4.52261
WP_010948363.1	0.0451977	4.51977
WP_010945812.1	0.0451389	4.51389
WP_015444635.1	0.045045	4.5045
WP_010946592.1	0.045	4.5
WP_010946314.1	0.0449438	4.49438
WP_010946524.1	0.0449438	4.49438
WP_010947770.1	0.0449102	4.49102
WP_014327030.1	0.0448718	4.48718
WP_015444551.1	0.0448276	4.48276
WP_025862449.1	0.0448179	4.48179
WP_015444178.1	0.0448113	4.48113
WP_010946245.1	0.0448065	4.48065
WP_010946351.1	0.0447761	4.47761
WP_015444939.1	0.0447094	4.47094
WP_010946173.1	0.0446927	4.46927
WP_010946130.1	0.044586	4.4586
WP_011946744.1	0.0445487	4.45487
WP_010946171.1	0.0445434	4.45434
WP_015444815.1	0.0444444	4.44444
WP_010946644.1	0.0444444	4.44444
WP_010948455.1	0.0442478	4.42478
WP_010947221.1	0.0441176	4.41176
WP_010948510.1	0.0440678	4.40678
WP_010947993.1	0.0440529	4.40529
WP_010948191.1	0.0440529	4.40529
WP_010948476.1	0.0440529	4.40529
WP_010948023.1	0.0440415	4.40415
WP_010946319.1	0.0440252	4.40252
WP_010948588.1	0.044	4.4
WP_011945636.1	0.0438247	4.38247
WP_015444023.1	0.0438247	4.38247
WP_010946536.1	0.0437158	4.37158
WP_010947152.1	0.0437018	4.37018
WP_010947751.1	0.0436508	4.36508
WP_010946413.1	0.0436364	4.36364
WP_010948235.1	0.0436242	4.36242
WP_015444190.1	0.0436047	4.36047
WP_010946613.1	0.0434783	4.34783
WP_025862398.1	0.0434783	4.34783
WP_010946778.1	0.0434783	4.34783
WP_015444481.1	0.0434783	4.34783
WP_027223817.1	0.0434783	4.34783
WP_010948628.1	0.0434783	4.34783
WP_010946128.1	0.0433884	4.33884
WP_010945990.1	0.0433213	4.33213
WP_010947016.1	0.0432692	4.32692
WP_015443911.1	0.0432432	4.32432
WP_015444374.1	0.0432277	4.32277
WP_010948232.1	0.0432277	4.32277
WP_010945936.1	0.0431655	4.31655
WP_010947687.1	0.0431655	4.31655
WP_015444215.1	0.0431655	4.31655
WP_011216809.1	0.0431373	4.31373
WP_010946349.1	0.0431034	4.31034
WP_010946163.1	0.0430464	4.30464
WP_010946758.1	0.0429043	4.29043
WP_010945807.1	0.0428571	4.28571
WP_010946189.1	0.0428571	4.28571
WP_010946711.1	0.0428571	4.28571
WP_015444601.1	0.0428571	4.28571
WP_015444802.1	0.0428016	4.28016
WP_010947849.1	0.0427632	4.27632
WP_015443901.1	0.042735	4.2735
WP_010948060.1	0.0426667	4.26667
WP_015444927.1	0.0426357	4.26357
WP_015444146.1	0.0425532	4.25532
WP_010946490.1	0.0424403	4.24403
WP_010947004.1	0.0423729	4.23729
WP_010946539.1	0.042328	4.2328
WP_010946627.1	0.0423163	4.23163
WP_010947186.1	0.0422343	4.22343
WP_015444488.1	0.0421456	4.21456
WP_010947453.1	0.0421456	4.21456
WP_010947295.1	0.0421348	4.21348
WP_011213211.1	0.0420561	4.20561
WP_015444881.1	0.042029	4.2029
WP_010946981.1	0.0420168	4.20168
WP_025862418.1	0.0420168	4.20168
WP_015444530.1	0.0419847	4.19847
WP_011213225.1	0.041958	4.1958
WP_010946596.1	0.041958	4.1958
WP_010947113.1	0.041958	4.1958
WP_010948474.1	0.0419162	4.19162
WP_015444160.1	0.0418118	4.18118
WP_010948043.1	0.0418118	4.18118
WP_011946321.1	0.0418006	4.18006
WP_015444867.1	0.0416667	4.16667
WP_010946729.1	0.0416667	4.16667
WP_010946984.1	0.0416667	4.16667
WP_010946991.1	0.0416667	4.16667
WP_010947038.1	0.0416667	4.16667
WP_013101528.1	0.0416667	4.16667
WP_015444251.1	0.0416667	4.16667
WP_015444054.1	0.0416667	4.16667
WP_010946404.1	0.0415225	4.15225
WP_015444002.1	0.0415094	4.15094
WP_010945929.1	0.0414938	4.14938
WP_015444141.1	0.0413793	4.13793
WP_072364010.1	0.0413534	4.13534
WP_010947938.1	0.0413081	4.13081
WP_010946256.1	0.0412979	4.12979
WP_010946380.1	0.0412621	4.12621
WP_015444353.1	0.0412371	4.12371
WP_010948233.1	0.0412371	4.12371
WP_010947876.1	0.0411765	4.11765
WP_010946426.1	0.0410959	4.10959
WP_011946157.1	0.0410959	4.10959
WP_010947496.1	0.0410959	4.10959
WP_010947599.1	0.0410959	4.10959
WP_015444329.1	0.0410959	4.10959
WP_010946842.1	0.0409556	4.09556
WP_015444959.1	0.0408163	4.08163
WP_010946521.1	0.0408163	4.08163
WP_015444424.1	0.0408163	4.08163
WP_010948120.1	0.0407609	4.07609
WP_010946775.1	0.040724	4.0724
WP_010947675.1	0.0406627	4.06627
WP_010947447.1	0.0406504	4.06504
WP_015443954.1	0.0406091	4.06091
WP_025862510.1	0.0405904	4.05904
WP_025862420.1	0.0405797	4.05797
WP_014326585.1	0.0405405	4.05405
WP_015444185.1	0.0405405	4.05405
WP_010948047.1	0.0405405	4.05405
WP_010946784.1	0.0404858	4.04858
WP_010945900.1	0.0404624	4.04624
WP_010946761.1	0.0403226	4.03226
WP_010947503.1	0.0403226	4.03226
WP_010948211.1	0.0403023	4.03023
WP_010948519.1	0.040293	4.0293
WP_016356924.1	0.0402685	4.02685
WP_015444055.1	0.0402685	4.02685
WP_015444421.1	0.0402477	4.02477
WP_015444334.1	0.040201	4.0201
WP_010945944.1	0.0401606	4.01606
WP_015444640.1	0.0401606	4.01606
WP_016356891.1	0.0401606	4.01606
WP_010946722.1	0.0401235	4.01235
WP_015444133.1	0.0400943	4.00943
WP_010946379.1	0.0400763	4.00763
WP_010945878.1	0.04	4
WP_015444853.1	0.04	4
WP_010946361.1	0.04	4
WP_010948018.1	0.04	4
WP_010948081.1	0.04	4
WP_010945992.1	0.0399061	3.99061
WP_015443932.1	0.0399002	3.99002
WP_015444040.1	0.0398936	3.98936
WP_015443884.1	0.0398551	3.98551
WP_010948125.1	0.0398406	3.98406
WP_010946312.1	0.0398323	3.98323
WP_015444784.1	0.039823	3.9823
WP_010948650.1	0.039801	3.9801
WP_010947373.1	0.0397727	3.97727
WP_010946327.1	0.0397614	3.97614
WP_010946672.1	0.0397422	3.97422
WP_010945926.1	0.0397351	3.97351
WP_015444469.1	0.0397112	3.97112
WP_010946044.1	0.0397022	3.97022
WP_015444019.1	0.0396476	3.96476
WP_010946491.1	0.039604	3.9604
WP_010946603.1	0.0394737	3.94737
WP_010946876.1	0.0394737	3.94737
WP_015444911.1	0.0394265	3.94265
WP_010946033.1	0.0393701	3.93701
WP_010945941.1	0.0392857	3.92857
WP_010947979.1	0.0392857	3.92857
WP_011945597.1	0.0392749	3.92749
WP_010945876.1	0.0392157	3.92157
WP_015444656.1	0.0392157	3.92157
WP_010948075.1	0.0392157	3.92157
WP_010946112.1	0.0391459	3.91459
WP_010947362.1	0.0391061	3.91061
WP_011213222.1	0.0390805	3.90805
WP_010947773.1	0.0390805	3.90805
WP_010946770.1	0.0390625	3.90625
WP_010948582.1	0.0390335	3.90335
WP_010948440.1	0.0390244	3.90244
WP_010946266.1	0.0390071	3.90071
WP_011213327.1	0.0390071	3.90071
WP_010946495.1	0.0389972	3.89972
WP_010945826.1	0.038961	3.8961
WP_010946175.1	0.038961	3.8961
WP_010946791.1	0.0388889	3.88889
WP_016356907.1	0.0388693	3.88693
WP_015444893.1	0.038835	3.8835
WP_010948078.1	0.038835	3.8835
WP_010947366.1	0.0388128	3.88128
WP_010946900.1	0.038806	3.8806
WP_010947958.1	0.0387931	3.87931
WP_010945840.1	0.0387597	3.87597
WP_014326634.1	0.0387597	3.87597
WP_015444363.1	0.0387244	3.87244
WP_010946263.1	0.0387097	3.87097
WP_216818704.1	0.0387097	3.87097
WP_225971823.1	0.0387097	3.87097
WP_010945964.1	0.0386555	3.86555
WP_010948394.1	0.0385965	3.85965
WP_010948631.1	0.0385965	3.85965
WP_010947917.1	0.0385757	3.85757
WP_010946227.1	0.0384615	3.84615
WP_010946272.1	0.0384615	3.84615
WP_010946923.1	0.0384615	3.84615
WP_010946948.1	0.0384615	3.84615
WP_010947309.1	0.0384615	3.84615
WP_010947713.1	0.0384615	3.84615
WP_014842546.1	0.0384615	3.84615
WP_010948553.1	0.0384615	3.84615
WP_010948633.1	0.0384615	3.84615
WP_025862421.1	0.0384615	3.84615
WP_010948597.1	0.0383838	3.83838
WP_010947094.1	0.0383795	3.83795
WP_010947369.1	0.0383693	3.83693
WP_010947084.1	0.0383632	3.83632
WP_010945871.1	0.0383333	3.83333
WP_010948379.1	0.0382166	3.82166
WP_010947743.1	0.0382022	3.82022
WP_010947304.1	0.0381679	3.81679
WP_015444476.1	0.0381356	3.81356
WP_014842314.1	0.0381283	3.81283
WP_010946077.1	0.0380952	3.80952
WP_010946690.1	0.0380952	3.80952
WP_015443964.1	0.0380952	3.80952
WP_010948523.1	0.0380795	3.80795
WP_015444946.1	0.0380762	3.80762
WP_010946210.1	0.0380623	3.80623
WP_010947540.1	0.0380435	3.80435
WP_015444070.1	0.0380435	3.80435
WP_010945825.1	0.0379747	3.79747
WP_010946303.1	0.0379747	3.79747
WP_015443881.1	0.0379747	3.79747
WP_010947435.1	0.0379464	3.79464
WP_010948020.1	0.037931	3.7931
WP_010947370.1	0.0379147	3.79147
WP_010948475.1	0.0379147	3.79147
WP_010948566.1	0.0379147	3.79147
WP_161513352.1	0.0378788	3.78788
WP_010948266.1	0.0378788	3.78788
WP_015444336.1	0.0378378	3.78378
WP_010948452.1	0.0378151	3.78151
WP_010946642.1	0.0377358	3.77358
WP_014841181.1	0.037694	3.7694
WP_010947769.1	0.0376712	3.76712
WP_010947971.1	0.0376344	3.76344
WP_015444157.1	0.0376344	3.76344
WP_010947214.1	0.037594	3.7594
WP_016356689.1	0.0375723	3.75723
WP_010947210.1	0.0375723	3.75723
WP_010947523.1	0.0375587	3.75587
WP_010946041.1	0.0375427	3.75427
WP_010948324.1	0.0375	3.75
WP_015444804.1	0.037464	3.7464
WP_010946271.1	0.0374332	3.74332
WP_010947306.1	0.0374332	3.74332
WP_010947804.1	0.0374332	3.74332
WP_025862399.1	0.0373134	3.73134
WP_014841598.1	0.0373134	3.73134
WP_015444518.1	0.0372881	3.72881
WP_010948381.1	0.0372881	3.72881
WP_015444865.1	0.0372093	3.72093
WP_010948169.1	0.0372093	3.72093
WP_010945853.1	0.0371901	3.71901
WP_016356931.1	0.0371353	3.71353
WP_016356903.1	0.0371287	3.71287
WP_011213315.1	0.037123	3.7123
WP_010945892.1	0.037037	3.7037
WP_010946060.1	0.037037	3.7037
WP_003635328.1	0.037037	3.7037
WP_010947248.1	0.037037	3.7037
WP_010948011.1	0.037037	3.7037
WP_010948182.1	0.037037	3.7037
WP_011216539.1	0.037037	3.7037
WP_015443959.1	0.037037	3.7037
WP_015444859.1	0.0369458	3.69458
WP_015444947.1	0.0369128	3.69128
WP_010946401.1	0.0368664	3.68664
WP_010948303.1	0.0368664	3.68664
WP_010945787.1	0.0368421	3.68421
WP_010946049.1	0.0368098	3.68098
WP_013101377.1	0.0368098	3.68098
WP_010947067.1	0.0367647	3.67647
WP_010947587.1	0.0367647	3.67647
WP_010946706.1	0.0367454	3.67454
WP_010946036.1	0.0367384	3.67384
WP_010946089.1	0.0366972	3.66972
WP_010946727.1	0.0366972	3.66972
WP_010946915.1	0.0366972	3.66972
WP_010947661.1	0.0366972	3.66972
WP_010946235.1	0.0366492	3.66492
WP_010947237.1	0.03663	3.663
WP_010947701.1	0.0366133	3.66133
WP_010947530.1	0.0365854	3.65854
WP_010948551.1	0.0365854	3.65854
WP_010946625.1	0.0365535	3.65535
WP_015443877.1	0.0365535	3.65535
WP_010947333.1	0.0365297	3.65297
WP_010947655.1	0.0365297	3.65297
WP_016357051.1	0.0364583	3.64583
WP_010945997.1	0.0364188	3.64188
WP_010946476.1	0.0364146	3.64146
WP_010946056.1	0.0363636	3.63636
WP_010946081.1	0.0363636	3.63636
WP_010946838.1	0.0363636	3.63636
WP_010946887.1	0.0363636	3.63636
WP_010947577.1	0.0363636	3.63636
WP_010948288.1	0.0363636	3.63636
WP_015444592.1	0.0363128	3.63128
WP_010948545.1	0.0362538	3.62538
WP_010946341.1	0.0362319	3.62319
WP_010947415.1	0.0362319	3.62319
WP_010945978.1	0.0362117	3.62117
WP_010947449.1	0.0361905	3.61905
WP_015444448.1	0.0361757	3.61757
WP_015444383.1	0.0361702	3.61702
WP_010947046.1	0.0361446	3.61446
WP_010947605.1	0.0361174	3.61174
WP_010945879.1	0.0361111	3.61111
WP_015443984.1	0.0361111	3.61111
WP_010948364.1	0.0360934	3.60934
WP_011213316.1	0.0360825	3.60825
WP_014327013.1	0.0360656	3.60656
WP_010946553.1	0.036036	3.6036
WP_025862359.1	0.036036	3.6036
WP_015444242.1	0.036036	3.6036
WP_011213338.1	0.036	3.6
WP_010947339.1	0.036	3.6
WP_010947636.1	0.036	3.6
WP_015444454.1	0.0359712	3.59712
WP_010946209.1	0.0359168	3.59168
WP_010945910.1	0.0358744	3.58744
WP_010945931.1	0.0358566	3.58566
WP_015444977.1	0.0358423	3.58423
WP_010947163.1	0.0358423	3.58423
WP_010946767.1	0.0357782	3.57782
WP_010946087.1	0.0357143	3.57143
WP_010946707.1	0.0357143	3.57143
WP_010946710.1	0.0357143	3.57143
WP_010947265.1	0.0357143	3.57143
WP_015444405.1	0.0357143	3.57143
WP_010947794.1	0.0357143	3.57143
WP_015444195.1	0.0357143	3.57143
WP_010948091.1	0.0357143	3.57143
WP_010948184.1	0.0357143	3.57143
WP_015443998.1	0.0357143	3.57143
WP_010948362.1	0.0357143	3.57143
WP_010948665.1	0.0357143	3.57143
WP_010948171.1	0.0355872	3.55872
WP_015443905.1	0.0355649	3.55649
WP_011216144.1	0.035545	3.5545
WP_010947132.1	0.0355191	3.55191
WP_010946573.1	0.035503	3.5503
WP_015444565.1	0.035461	3.5461
WP_015444913.1	0.0353798	3.53798
WP_010948680.1	0.0353357	3.53357
WP_010945771.1	0.0352941	3.52941
WP_014843524.1	0.0352941	3.52941
WP_010946964.1	0.0352941	3.52941
WP_015444573.1	0.0352941	3.52941
WP_010947047.1	0.0352941	3.52941
WP_010946668.1	0.0352304	3.52304
WP_010947028.1	0.0352113	3.52113
WP_010946124.1	0.0351759	3.51759
WP_010947524.1	0.0351759	3.51759
WP_015444411.1	0.0351682	3.51682
WP_010948494.1	0.0351351	3.51351
WP_010946026.1	0.0350877	3.50877
WP_010948355.1	0.0350404	3.50404
WP_010947414.1	0.035	3.5
WP_010947944.1	0.035	3.5
WP_010947489.1	0.0349854	3.49854
WP_010946734.1	0.034965	3.4965
WP_011946158.1	0.034965	3.4965
WP_010947259.1	0.0349462	3.49462
WP_015444151.1	0.0349206	3.49206
WP_010948134.1	0.0349206	3.49206
WP_010946190.1	0.0348837	3.48837
WP_010947853.1	0.0348837	3.48837
WP_010948586.1	0.0348259	3.48259
WP_010945894.1	0.0347826	3.47826
WP_010947426.1	0.0347826	3.47826
WP_010948377.1	0.0347826	3.47826
WP_010946045.1	0.0347594	3.47594
WP_010946403.1	0.034749	3.4749
WP_010947156.1	0.034749	3.4749
WP_010946344.1	0.0347003	3.47003
WP_011213220.1	0.0347003	3.47003
WP_010947270.1	0.034632	3.4632
WP_010948114.1	0.0345865	3.45865
WP_010946242.1	0.0345679	3.45679
WP_015443963.1	0.0345369	3.45369
WP_010946501.1	0.0344828	3.44828
WP_010946622.1	0.0344828	3.44828
WP_010947037.1	0.0344828	3.44828
WP_011946663.1	0.0344828	3.44828
WP_027223810.1	0.0344828	3.44828
WP_010946376.1	0.034398	3.4398
WP_015444472.1	0.0343511	3.43511
WP_010947982.1	0.0343249	3.43249
WP_010946912.1	0.0343137	3.43137
WP_011213328.1	0.0342857	3.42857
WP_010948006.1	0.0342612	3.42612
WP_010947082.1	0.0342205	3.42205
WP_010945981.1	0.034188	3.4188
WP_010947833.1	0.034188	3.4188
WP_010948657.1	0.0341615	3.41615
WP_010946760.1	0.0341297	3.41297
WP_010948053.1	0.0341246	3.41246
WP_010947202.1	0.0341207	3.41207
WP_010948314.1	0.0341151	3.41151
WP_010947382.1	0.0341113	3.41113
WP_015444906.1	0.0340909	3.40909
WP_010946930.1	0.0340909	3.40909
WP_010947759.1	0.0340909	3.40909
WP_010948554.1	0.0340909	3.40909
WP_010948382.1	0.0340426	3.40426
WP_010946494.1	0.0340136	3.40136
WP_011216694.1	0.0340136	3.40136
WP_010946039.1	0.0339703	3.39703
WP_010945994.1	0.0339623	3.39623
WP_010948378.1	0.0339623	3.39623
WP_010945784.1	0.0339463	3.39463
WP_010946856.1	0.0339367	3.39367
WP_010947428.1	0.0339286	3.39286
WP_015444831.1	0.0338983	3.38983
WP_010946986.1	0.0338983	3.38983
WP_010947924.1	0.0338983	3.38983
WP_010948683.1	0.0338346	3.38346
WP_010946820.1	0.0338164	3.38164
WP_015444207.1	0.0338164	3.38164
WP_016356696.1	0.0337838	3.37838
WP_306294292.1	0.0337838	3.37838
WP_010948156.1	0.0337838	3.37838
WP_010945897.1	0.0337553	3.37553
WP_015443921.1	0.0337423	3.37423
WP_010948176.1	0.0337382	3.37382
WP_010947525.1	0.0337209	3.37209
WP_010948591.1	0.0337079	3.37079
WP_015444084.1	0.0336879	3.36879
WP_010946325.1	0.03367	3.367
WP_010948429.1	0.0336538	3.36538
WP_010947860.1	0.0336134	3.36134
WP_010947985.1	0.0336134	3.36134
WP_015444533.1	0.0335968	3.35968
WP_015444950.1	0.0335821	3.35821
WP_010948128.1	0.0335821	3.35821
WP_011213101.1	0.033557	3.3557
WP_016356906.1	0.033557	3.3557
WP_010947307.1	0.033557	3.3557
WP_010948194.1	0.0335366	3.35366
WP_015444527.1	0.0335052	3.35052
WP_225971827.1	0.0335052	3.35052
WP_010945888.1	0.0334928	3.34928
WP_011946662.1	0.0334928	3.34928
WP_010948424.1	0.0334928	3.34928
WP_010947983.1	0.0334728	3.34728
WP_010947189.1	0.0334572	3.34572
WP_010947538.1	0.0334572	3.34572
WP_015444692.1	0.0334448	3.34448
WP_015444538.1	0.0334448	3.34448
WP_010946258.1	0.0333333	3.33333
WP_010946433.1	0.0333333	3.33333
WP_010946765.1	0.0333333	3.33333
WP_010948270.1	0.0333333	3.33333
WP_015444011.1	0.0333333	3.33333
WP_015443931.1	0.0333333	3.33333
WP_010946815.1	0.0332594	3.32594
WP_015444121.1	0.0332481	3.32481
WP_010947129.1	0.0332226	3.32226
WP_010946572.1	0.033195	3.3195
WP_015444489.1	0.033195	3.3195
WP_011946666.1	0.033195	3.3195
WP_010947075.1	0.0331754	3.31754
WP_010947704.1	0.0331492	3.31492
WP_010946939.1	0.0331126	3.31126
WP_010946250.1	0.0330969	3.30969
WP_010948503.1	0.0330827	3.30827
WP_010948327.1	0.0330789	3.30789
WP_010947685.1	0.0330709	3.30709
WP_015444900.1	0.0330189	3.30189
WP_010947361.1	0.033	3.3
WP_011213336.1	0.032967	3.2967
WP_010948287.1	0.0329457	3.29457
WP_010945956.1	0.0329341	3.29341
WP_010947379.1	0.0329341	3.29341
WP_010948436.1	0.0329114	3.29114
WP_010945877.1	0.0328947	3.28947
WP_010947669.1	0.0328947	3.28947
WP_010948110.1	0.0328767	3.28767
WP_010946162.1	0.0328639	3.28639
WP_010946487.1	0.0328639	3.28639
WP_015444328.1	0.0328467	3.28467
WP_016356879.1	0.0328426	3.28426
WP_010947664.1	0.0328358	3.28358
WP_010946096.1	0.0327869	3.27869
WP_016356729.1	0.0327869	3.27869
WP_010946318.1	0.0327869	3.27869
WP_010946602.1	0.0327869	3.27869
WP_010947975.1	0.0327869	3.27869
WP_010948080.1	0.0327869	3.27869
WP_010946863.1	0.0327553	3.27553
WP_010946219.1	0.0327381	3.27381
WP_010946337.1	0.0326797	3.26797
WP_010946363.1	0.0326531	3.26531
WP_010947353.1	0.0326531	3.26531
WP_161503212.1	0.032641	3.2641
WP_011946654.1	0.0326241	3.26241
WP_010946759.1	0.0326087	3.26087
WP_010948040.1	0.0326087	3.26087
WP_010948350.1	0.0326087	3.26087
WP_015443917.1	0.0326087	3.26087
WP_010948571.1	0.0326087	3.26087
WP_015444503.1	0.0325733	3.25733
WP_010948561.1	0.032538	3.2538
WP_010946284.1	0.0325203	3.25203
WP_010947520.1	0.0324826	3.24826
WP_015444375.1	0.0324826	3.24826
WP_011213344.1	0.0324675	3.24675
WP_011946027.1	0.0324675	3.24675
WP_010947230.1	0.0324675	3.24675
WP_010947466.1	0.0324675	3.24675
WP_010946135.1	0.0324484	3.24484
WP_010946516.1	0.0324484	3.24484
WP_015444378.1	0.0324324	3.24324
WP_010948146.1	0.0324324	3.24324
WP_015444490.1	0.032419	3.2419
WP_025862446.1	0.0324074	3.24074
WP_025862603.1	0.0323887	3.23887
WP_010947014.1	0.0323887	3.23887
WP_010947396.1	0.0323887	3.23887
WP_010948031.1	0.0323741	3.23741
WP_010947192.1	0.0323661	3.23661
WP_015444131.1	0.0323625	3.23625
WP_016356886.1	0.0323326	3.23326
WP_010946226.1	0.0323276	3.23276
WP_010946608.1	0.0323194	3.23194
WP_010945795.1	0.0322581	3.22581
WP_015444960.1	0.0322581	3.22581
WP_015444932.1	0.0322581	3.22581
WP_010946270.1	0.0322581	3.22581
WP_010946277.1	0.0322581	3.22581
WP_010946837.1	0.0322581	3.22581
WP_011214430.1	0.0322581	3.22581
WP_010947076.1	0.0322581	3.22581
WP_010947575.1	0.0322581	3.22581
WP_010947703.1	0.0322581	3.22581
WP_011947457.1	0.0322581	3.22581
WP_010948594.1	0.0322581	3.22581
WP_010947663.1	0.0321285	3.21285
WP_016356718.1	0.0321101	3.21101
WP_015444161.1	0.0321101	3.21101
WP_010947986.1	0.0321101	3.21101
WP_010948225.1	0.0320924	3.20924
WP_010948193.1	0.0320856	3.20856
WP_015443878.1	0.03207	3.207
WP_010948443.1	0.0320611	3.20611
WP_015444795.1	0.0320513	3.20513
WP_010947106.1	0.0320513	3.20513
WP_010948529.1	0.0320513	3.20513
WP_010947895.1	0.0320106	3.20106
WP_010948112.1	0.0319635	3.19635
WP_027225287.1	0.0319489	3.19489
WP_010946197.1	0.0319149	3.19149
WP_010947568.1	0.0319001	3.19001
WP_010946851.1	0.0318471	3.18471
WP_010948294.1	0.0318471	3.18471
WP_025862423.1	0.0318182	3.18182
WP_010947286.1	0.0318182	3.18182
WP_015444213.1	0.0317726	3.17726
WP_010945768.1	0.031746	3.1746
WP_010946356.1	0.031746	3.1746
WP_015444662.1	0.031746	3.1746
WP_014844311.1	0.031746	3.1746
WP_016357011.1	0.031746	3.1746
WP_010948569.1	0.031746	3.1746
WP_015444173.1	0.0317125	3.17125
WP_010948245.1	0.0316742	3.16742
WP_025862386.1	0.0316623	3.16623
WP_010946431.1	0.0316344	3.16344
WP_010948602.1	0.0316092	3.16092
WP_010947078.1	0.0315917	3.15917
WP_015444525.1	0.0315789	3.15789
WP_010947185.1	0.0315315	3.15315
WP_010947494.1	0.0315315	3.15315
WP_010946188.1	0.0315186	3.15186
WP_072363793.1	0.0314961	3.14961
WP_010945982.1	0.0314961	3.14961
WP_010946891.1	0.0314961	3.14961
WP_010947162.1	0.0314961	3.14961
WP_010945864.1	0.0314685	3.14685
WP_010947692.1	0.0314685	3.14685
WP_010948384.1	0.0314685	3.14685
WP_010948447.1	0.0314685	3.14685
WP_010948238.1	0.0314465	3.14465
WP_010947662.1	0.0313901	3.13901
WP_010947384.1	0.0313725	3.13725
WP_025862448.1	0.031348	3.1348
WP_010945966.1	0.03125	3.125
WP_010946123.1	0.03125	3.125
WP_010946237.1	0.03125	3.125
WP_010946259.1	0.03125	3.125
WP_010946576.1	0.03125	3.125
WP_010947045.1	0.03125	3.125
WP_010947138.1	0.03125	3.125
WP_010948173.1	0.03125	3.125
WP_010948399.1	0.03125	3.125
WP_010948599.1	0.03125	3.125
WP_010948634.1	0.03125	3.125
WP_016357049.1	0.03125	3.125
WP_010948646.1	0.03125	3.125
WP_010946689.1	0.0312229	3.12229
WP_010946462.1	0.0311751	3.11751
WP_010948635.1	0.0311526	3.11526
WP_011946724.1	0.0311419	3.11419
WP_010945837.1	0.0310881	3.10881
WP_010946662.1	0.0310734	3.10734
WP_015444602.1	0.0310734	3.10734
WP_010946652.1	0.0310559	3.10559
WP_015443914.1	0.0310559	3.10559
WP_014843191.1	0.0310078	3.10078
WP_010946993.1	0.0310078	3.10078
WP_010947234.1	0.0310078	3.10078
WP_015444061.1	0.0310078	3.10078
WP_010946634.1	0.0309859	3.09859
WP_010947905.1	0.0309598	3.09598
WP_010947957.1	0.030914	3.0914
WP_010946557.1	0.030888	3.0888
WP_010945940.1	0.0308642	3.08642
WP_015444466.1	0.0308642	3.08642
WP_010948653.1	0.0308483	3.08483
WP_010947291.1	0.0308123	3.08123
WP_010945921.1	0.0307692	3.07692
WP_010946360.1	0.0307692	3.07692
WP_010946747.1	0.0307692	3.07692
WP_010947322.1	0.0307692	3.07692
WP_010947479.1	0.0307692	3.07692
WP_010947813.1	0.0307692	3.07692
WP_010947145.1	0.0307167	3.07167
WP_010947549.1	0.0307018	3.07018
WP_010946679.1	0.0306905	3.06905
WP_010946840.1	0.0306604	3.06604
WP_011213009.1	0.0306122	3.06122
WP_011214742.1	0.0306122	3.06122
WP_011945900.1	0.0306122	3.06122
WP_010946858.1	0.0306122	3.06122
WP_010947776.1	0.0306122	3.06122
WP_015444136.1	0.0306122	3.06122
WP_010948096.1	0.0306122	3.06122
WP_015443927.1	0.0306122	3.06122
WP_010946111.1	0.0305882	3.05882
WP_015444587.1	0.030581	3.0581
WP_010947358.1	0.030581	3.0581
WP_010946527.1	0.0305677	3.05677
WP_010947155.1	0.030543	3.0543
WP_010946133.1	0.0304942	3.04942
WP_010946671.1	0.0304878	3.04878
WP_014327007.1	0.0304878	3.04878
WP_015443968.1	0.0304878	3.04878
WP_010948425.1	0.0304878	3.04878
WP_010945774.1	0.0304762	3.04762
WP_010947119.1	0.0304709	3.04709
WP_010948297.1	0.0304709	3.04709
WP_010947551.1	0.0304569	3.04569
WP_010946786.1	0.0304348	3.04348
WP_010947364.1	0.0304054	3.04054
WP_010946482.1	0.0303951	3.03951
WP_025862353.1	0.0303951	3.03951
WP_010948042.1	0.0303867	3.03867
WP_010947618.1	0.0303797	3.03797
WP_010947072.1	0.0303738	3.03738
WP_010947933.1	0.0303541	3.03541
WP_010946101.1	0.030303	3.0303
WP_010946307.1	0.030303	3.0303
WP_010946505.1	0.030303	3.0303
WP_010947160.1	0.030303	3.0303
WP_015444479.1	0.030303	3.0303
WP_010947455.1	0.030303	3.0303
WP_010948457.1	0.030303	3.0303
WP_010948005.1	0.0302714	3.02714
WP_010947394.1	0.0302376	3.02376
WP_010947798.1	0.0302115	3.02115
WP_015444138.1	0.0302013	3.02013
WP_010946577.1	0.0301887	3.01887
WP_010946675.1	0.0301783	3.01783
WP_010946383.1	0.0301508	3.01508
WP_010946560.1	0.0301508	3.01508
WP_010947019.1	0.0301508	3.01508
WP_015444252.1	0.0301508	3.01508
WP_010946114.1	0.0301339	3.01339
WP_010945979.1	0.0301205	3.01205
WP_010946540.1	0.0301205	3.01205
WP_025862615.1	0.0301205	3.01205
WP_010947779.1	0.0301205	3.01205
WP_010948470.1	0.0301205	3.01205
WP_010947225.1	0.0301003	3.01003
WP_323740484.1	0.0300752	3.00752
WP_010948063.1	0.03003	3.003
WP_010945839.1	0.03	3
WP_025862460.1	0.03	3
WP_011213321.1	0.03	3
WP_010947608.1	0.03	3
WP_010947991.1	0.0299786	2.99786
WP_010947970.1	0.0299145	2.99145
WP_010947777.1	0.0299003	2.99003
WP_010948024.1	0.0299003	2.99003
WP_015444842.1	0.0298507	2.98507
WP_010946459.1	0.0298507	2.98507
WP_011213332.1	0.0298507	2.98507
WP_010946685.1	0.0298507	2.98507
WP_010946803.1	0.0298507	2.98507
WP_014843674.1	0.0298507	2.98507
WP_025862363.1	0.0298507	2.98507
WP_016356910.1	0.0298507	2.98507
WP_010947949.1	0.0298507	2.98507
WP_010948659.1	0.0298507	2.98507
WP_010946348.1	0.0297483	2.97483
WP_010946185.1	0.0297398	2.97398
WP_010946447.1	0.0297398	2.97398
WP_010947213.1	0.0297398	2.97398
WP_010947289.1	0.0297297	2.97297
WP_010945973.1	0.029724	2.9724
WP_010946113.1	0.029703	2.9703
WP_010946269.1	0.029703	2.9703
WP_011215972.1	0.029703	2.9703
WP_010948544.1	0.029703	2.9703
WP_015444343.1	0.0296736	2.96736
WP_010947153.1	0.0296496	2.96496
WP_010947656.1	0.0296443	2.96443
WP_010948308.1	0.0296053	2.96053
WP_010945800.1	0.0295858	2.95858
WP_025862357.1	0.0295858	2.95858
WP_010948499.1	0.0295858	2.95858
WP_010946416.1	0.0295728	2.95728
WP_010946503.1	0.0295699	2.95699
WP_010946441.1	0.0295567	2.95567
WP_011946159.1	0.0295567	2.95567
WP_015444858.1	0.0295359	2.95359
WP_010946332.1	0.0295203	2.95203
WP_010948397.1	0.0295139	2.95139
WP_010947432.1	0.029484	2.9484
WP_010947932.1	0.029484	2.9484
WP_010947737.1	0.0294785	2.94785
WP_010946216.1	0.0294659	2.94659
WP_010945928.1	0.0294118	2.94118
WP_010946804.1	0.0294118	2.94118
WP_015444410.1	0.0294118	2.94118
WP_015444205.1	0.0294118	2.94118
WP_010948145.1	0.0294118	2.94118
WP_010948265.1	0.0294118	2.94118
WP_015443975.1	0.0294118	2.94118
WP_010948567.1	0.0294118	2.94118
WP_010948639.1	0.0294118	2.94118
WP_010948472.1	0.0293742	2.93742
WP_010947586.1	0.0293454	2.93454
WP_015444470.1	0.0293333	2.93333
WP_010946717.1	0.029321	2.9321
WP_015444439.1	0.029316	2.9316
WP_010947923.1	0.029316	2.9316
WP_015444777.1	0.0293103	2.93103
WP_010947429.1	0.029304	2.9304
WP_010946506.1	0.0292887	2.92887
WP_011216574.1	0.0292683	2.92683
WP_015443900.1	0.0292683	2.92683
WP_010947122.1	0.0292398	2.92398
WP_011215625.1	0.0291262	2.91262
WP_011216774.1	0.0291262	2.91262
WP_015443864.1	0.0290909	2.90909
WP_015444593.1	0.0290828	2.90828
WP_010947182.1	0.0290698	2.90698
WP_010947729.1	0.0290698	2.90698
WP_010948230.1	0.0290698	2.90698
WP_010946566.1	0.0290456	2.90456
WP_015444475.1	0.0290456	2.90456
WP_010948200.1	0.0290323	2.90323
WP_010947740.1	0.0290237	2.90237
WP_016357016.1	0.0290237	2.90237
WP_010946016.1	0.0290179	2.90179
WP_016356707.1	0.0289855	2.89855
WP_010946011.1	0.0289855	2.89855
WP_011213609.1	0.0289855	2.89855
WP_010947749.1	0.0289855	2.89855
WP_010948649.1	0.0289855	2.89855
WP_010945875.1	0.0289256	2.89256
WP_015444014.1	0.0289256	2.89256
WP_015444534.1	0.0288809	2.88809
WP_010945836.1	0.0288462	2.88462
WP_010947416.1	0.0288462	2.88462
WP_011946750.1	0.0288462	2.88462
WP_015444791.1	0.0288066	2.88066
WP_010947738.1	0.0287958	2.87958
WP_010946940.1	0.028777	2.8777
WP_010948444.1	0.028777	2.8777
WP_010948605.1	0.028777	2.8777
WP_010947726.1	0.0287081	2.87081
WP_010948515.1	0.0287081	2.87081
WP_010945851.1	0.0287009	2.87009
WP_015444244.1	0.0286976	2.86976
WP_016356695.1	0.0286885	2.86885
WP_010945815.1	0.0286885	2.86885
WP_010945835.1	0.0286807	2.86807
WP_015444924.1	0.0286533	2.86533
WP_010946898.1	0.0286458	2.86458
WP_010947101.1	0.0286458	2.86458
WP_010946725.1	0.0286396	2.86396
WP_010946753.1	0.0286396	2.86396
WP_010947877.1	0.0286396	2.86396
WP_015444132.1	0.0286396	2.86396
WP_010947866.1	0.0286369	2.86369
WP_016356688.1	0.0285714	2.85714
WP_010945919.1	0.0285714	2.85714
WP_010946075.1	0.0285714	2.85714
WP_010946543.1	0.0285714	2.85714
WP_010947700.1	0.0285714	2.85714
WP_010947778.1	0.0285714	2.85714
WP_010947908.1	0.0285714	2.85714
WP_015444179.1	0.0285714	2.85714
WP_015444158.1	0.0285714	2.85714
WP_010948302.1	0.0285714	2.85714
WP_015444824.1	0.0285235	2.85235
WP_010948284.1	0.0285088	2.85088
WP_010948453.1	0.0285036	2.85036
WP_010947959.1	0.0284974	2.84974
WP_010945946.1	0.0284553	2.84553
WP_010946704.1	0.0284553	2.84553
WP_010947961.1	0.0284464	2.84464
WP_010946907.1	0.0284091	2.84091
WP_010947021.1	0.0284091	2.84091
WP_010948009.1	0.0284091	2.84091
WP_016357024.1	0.0284091	2.84091
WP_010947144.1	0.0283688	2.83688
WP_010947268.1	0.0283688	2.83688
WP_014844166.1	0.0283688	2.83688
WP_010948568.1	0.0283582	2.83582
WP_010948234.1	0.0283505	2.83505
WP_010948282.1	0.0283505	2.83505
WP_010947050.1	0.0283401	2.83401
WP_025862451.1	0.0283286	2.83286
WP_010946023.1	0.0283019	2.83019
WP_015444855.1	0.0283019	2.83019
WP_011213301.1	0.0283019	2.83019
WP_015444701.1	0.0283019	2.83019
WP_010947020.1	0.0283019	2.83019
WP_010947346.1	0.0283019	2.83019
WP_010948163.1	0.0283019	2.83019
WP_010946822.1	0.0282862	2.82862
WP_010946231.1	0.0282828	2.82828
WP_011946665.1	0.0282828	2.82828
WP_010946598.1	0.0282486	2.82486
WP_010948564.1	0.0282486	2.82486
WP_025862444.1	0.0282392	2.82392
WP_010947796.1	0.0281924	2.81924
WP_010946261.1	0.028169	2.8169
WP_010947658.1	0.028169	2.8169
WP_015444203.1	0.028169	2.8169
WP_010948257.1	0.028169	2.8169
WP_010948537.1	0.028169	2.8169
WP_010947102.1	0.028125	2.8125
WP_010946812.1	0.0281195	2.81195
WP_015444953.1	0.0281125	2.81124
WP_010948480.1	0.0281125	2.81124
WP_010948329.1	0.0280899	2.80899
WP_010948454.1	0.0280899	2.80899
WP_025862459.1	0.0280702	2.80702
WP_010947606.1	0.0280374	2.80374
WP_010946514.1	0.0280112	2.80112
WP_010946492.1	0.028	2.8
WP_010946969.1	0.028	2.8
WP_015444876.1	0.027972	2.7972
WP_015444420.1	0.027972	2.7972
WP_015444347.1	0.027972	2.7972
WP_010948500.1	0.027972	2.7972
WP_015444695.1	0.0279503	2.79503
WP_010948356.1	0.0279503	2.79503
WP_010946620.1	0.027933	2.7933
WP_011216616.1	0.027933	2.7933
WP_010947872.1	0.0279255	2.79255
WP_010947013.1	0.0278884	2.78884
WP_015443912.1	0.0278884	2.78884
WP_015444572.1	0.027881	2.7881
WP_015444367.1	0.0278746	2.78746
WP_010946708.1	0.0278552	2.78552
WP_010947111.1	0.0278373	2.78373
WP_010946882.1	0.027833	2.7833
WP_011213323.1	0.0278146	2.78146
WP_015444931.1	0.0277778	2.77778
WP_010946027.1	0.0277778	2.77778
WP_010946066.1	0.0277778	2.77778
WP_010946107.1	0.0277778	2.77778
WP_010946167.1	0.0277778	2.77778
WP_010947288.1	0.0277778	2.77778
WP_010947727.1	0.0277778	2.77778
WP_015444186.1	0.0277228	2.77228
WP_015444177.1	0.0277008	2.77008
WP_015444878.1	0.0276923	2.76923
WP_010947412.1	0.0276817	2.76817
WP_010946792.1	0.027668	2.7668
WP_010947490.1	0.0276498	2.76498
WP_010948373.1	0.0276243	2.76243
WP_010946317.1	0.0276074	2.76074
WP_010948158.1	0.0276008	2.76008
WP_010946442.1	0.0275862	2.75862
WP_015444350.1	0.0275689	2.75689
WP_010948197.1	0.0275424	2.75424
WP_015444936.1	0.0275229	2.75229
WP_010946718.1	0.0275229	2.75229
WP_011946427.1	0.0275229	2.75229
WP_010947351.1	0.0275229	2.75229
WP_010947360.1	0.0275229	2.75229
WP_010947934.1	0.0275049	2.75049
WP_014840953.1	0.0274725	2.74725
WP_010946157.1	0.0274725	2.74725
WP_015444607.1	0.0274725	2.74725
WP_016356874.1	0.0274725	2.74725
WP_010948274.1	0.0274725	2.74725
WP_015443913.1	0.027439	2.7439
WP_010947330.1	0.0274262	2.74262
WP_223804312.1	0.0273973	2.73973
WP_010946913.1	0.0273632	2.73632
WP_010946646.1	0.0273438	2.73438
WP_010948555.1	0.0273438	2.73438
WP_015444857.1	0.0273224	2.73224
WP_010948590.1	0.0273224	2.73224
WP_027223831.1	0.0272926	2.72926
WP_010946125.1	0.0272918	2.72918
WP_015444943.1	0.0272727	2.72727
WP_010946018.1	0.0272727	2.72727
WP_016356908.1	0.0272727	2.72727
WP_011946719.1	0.027248	2.7248
WP_010947642.1	0.0272418	2.72418
WP_010947507.1	0.0272374	2.72374
WP_010947948.1	0.0272374	2.72374
WP_010945842.1	0.0272109	2.72109
WP_010948464.1	0.0272109	2.72109
WP_010945789.1	0.0271903	2.71903
WP_010945802.1	0.0271903	2.71903
WP_015444837.1	0.0271903	2.71903
WP_015444384.1	0.0271903	2.71903
WP_102990626.1	0.0271739	2.71739
WP_010947747.1	0.0271647	2.71647
WP_010948051.1	0.0271647	2.71647
WP_010946456.1	0.0271444	2.71444
WP_025862402.1	0.0271318	2.71318
WP_010945937.1	0.0270833	2.70833
WP_010946526.1	0.0270833	2.70833
WP_010948598.1	0.0270833	2.70833
WP_010947378.1	0.0270701	2.70701
WP_010946099.1	0.027027	2.7027
WP_010946645.1	0.027027	2.7027
WP_010946680.1	0.027027	2.7027
WP_010946688.1	0.027027	2.7027
WP_010946962.1	0.027027	2.7027
WP_010947168.1	0.027027	2.7027
WP_010947711.1	0.027027	2.7027
WP_010947819.1	0.027027	2.7027
WP_015444106.1	0.027027	2.7027
WP_010948249.1	0.027027	2.7027
WP_010948656.1	0.0269784	2.69784
WP_010947871.1	0.026971	2.6971
WP_010946244.1	0.0269542	2.69542
WP_010947690.1	0.026936	2.6936
WP_010946883.1	0.0269231	2.69231
WP_010947405.1	0.0269231	2.69231
WP_011946748.1	0.0269231	2.69231
WP_010948022.1	0.0269231	2.69231
WP_010946669.1	0.0269151	2.69151
WP_010947462.1	0.0269151	2.69151
WP_010946321.1	0.0269058	2.69058
WP_010945863.1	0.0268949	2.68949
WP_010946831.1	0.0268908	2.68908
WP_015444124.1	0.0268817	2.68817
WP_015444337.1	0.0268657	2.68657
WP_010947318.1	0.0268456	2.68456
WP_010948155.1	0.0268456	2.68456
WP_010947474.1	0.0268199	2.68199
WP_010945860.1	0.0267857	2.67857
WP_015444904.1	0.0267857	2.67857
WP_010947589.1	0.0267857	2.67857
WP_016356978.1	0.0267857	2.67857
WP_010947974.1	0.026738	2.6738
WP_010946941.1	0.0267176	2.67176
WP_011216485.1	0.026699	2.6699
WP_010946387.1	0.0266667	2.66667
WP_011213325.1	0.0266667	2.66667
WP_010947098.1	0.0266667	2.66667
WP_010947320.1	0.0266667	2.66667
WP_010947424.1	0.0266667	2.66667
WP_015444390.1	0.0266667	2.66667
WP_010947942.1	0.0266667	2.66667
WP_006870829.1	0.0266667	2.66667
WP_010948175.1	0.0266667	2.66667
WP_015444471.1	0.0266393	2.66393
WP_010948357.1	0.0266312	2.66312
WP_015444249.1	0.026616	2.6616
WP_010945763.1	0.0265487	2.65487
WP_011946717.1	0.0265487	2.65487
WP_015444074.1	0.0265487	2.65487
WP_010948178.1	0.0265487	2.65487
WP_010948030.1	0.0264798	2.64798
WP_010946872.1	0.0264706	2.64706
WP_015443978.1	0.0264706	2.64706
WP_010945985.1	0.026465	2.6465
WP_010946574.1	0.026455	2.6455
WP_010946558.1	0.0264423	2.64423
WP_016356881.1	0.0264151	2.64151
WP_010945942.1	0.0264026	2.64026
WP_015443946.1	0.0264026	2.64026
WP_010948430.1	0.026393	2.6393
WP_010948228.1	0.0263736	2.63736
WP_010946880.1	0.0263692	2.63692
WP_010948400.1	0.0263692	2.63692
WP_010946137.1	0.0263158	2.63158
WP_010946355.1	0.0263158	2.63158
WP_011213331.1	0.0263158	2.63158
WP_015444633.1	0.0263158	2.63158
WP_010947443.1	0.0263158	2.63158
WP_015444224.1	0.0263158	2.63158
WP_025862533.1	0.0263158	2.63158
WP_010948246.1	0.0262582	2.62582
WP_011946656.1	0.026253	2.6253
WP_010946843.1	0.0262391	2.62391
WP_015444129.1	0.0262295	2.62295
WP_010947154.1	0.0262009	2.62009
WP_010947627.1	0.0261905	2.61905
WP_010945865.1	0.026178	2.6178
WP_010946511.1	0.026178	2.6178
WP_010947103.1	0.026178	2.6178
WP_010947553.1	0.0261682	2.61682
WP_010946570.1	0.0261628	2.61628
WP_010947565.1	0.0261628	2.61628
WP_010945856.1	0.0261438	2.61438
WP_010947997.1	0.0261438	2.61438
WP_010948684.1	0.0261438	2.61438
WP_010946295.1	0.0261324	2.61324
WP_010947580.1	0.0261194	2.61194
WP_303260557.1	0.0261194	2.61194
WP_010946893.1	0.026087	2.6087
WP_010948076.1	0.0260664	2.60664
WP_015444231.1	0.0260586	2.60586
WP_010947401.1	0.0260521	2.60521
WP_015444962.1	0.0260047	2.60047
WP_015444485.1	0.0260047	2.60047
WP_010948513.1	0.0259965	2.59965
WP_010946844.1	0.025974	2.5974
WP_010947645.1	0.025974	2.5974
WP_016357031.1	0.025974	2.5974
WP_015443925.1	0.025974	2.5974
WP_010947190.1	0.0259067	2.59067
WP_027223811.1	0.02589	2.589
WP_010946390.1	0.0258824	2.58824
WP_010948467.1	0.0258752	2.58752
WP_010945965.1	0.0258621	2.58621
WP_016356890.1	0.0258359	2.58359
WP_010948486.1	0.0258359	2.58359
WP_010946463.1	0.0258065	2.58065
WP_010947411.1	0.0258065	2.58065
WP_010948010.1	0.0258065	2.58065
WP_010948164.1	0.0258065	2.58065
WP_010948293.1	0.0257611	2.57611
WP_010946296.1	0.0257453	2.57453
WP_010946467.1	0.0257143	2.57143
WP_015444894.1	0.0256959	2.56959
WP_010945983.1	0.0256917	2.56917
WP_010947445.1	0.0256881	2.56881
WP_010947099.1	0.0256822	2.56822
WP_010946172.1	0.025641	2.5641
WP_010946658.1	0.025641	2.5641
WP_010946736.1	0.025641	2.5641
WP_129329830.1	0.025641	2.5641
WP_025862572.1	0.025641	2.5641
WP_010947978.1	0.025641	2.5641
WP_010948167.1	0.025641	2.5641
WP_010948526.1	0.025641	2.5641
WP_010948575.1	0.025641	2.5641
WP_010948061.1	0.0255864	2.55864
WP_011214278.1	0.0255682	2.55682
WP_010947261.1	0.0255255	2.55255
WP_011946747.1	0.0255102	2.55102
WP_010945765.1	0.0254958	2.54958
WP_010947937.1	0.0254958	2.54958
WP_015443934.1	0.0254925	2.54925
WP_010947116.1	0.0254777	2.54777
WP_010945912.1	0.0254237	2.54237
WP_010946100.1	0.0254237	2.54237
WP_015444666.1	0.0254237	2.54237
WP_010946853.1	0.0254237	2.54237
WP_015444397.1	0.0254237	2.54237
WP_010947148.1	0.0254042	2.54042
WP_010948524.1	0.0254042	2.54042
WP_010946917.1	0.0253968	2.53968
WP_010946438.1	0.0253807	2.53807
WP_010946702.1	0.0253807	2.53807
WP_015444444.1	0.0253807	2.53807
WP_010948462.1	0.0253456	2.53456
WP_015444840.1	0.0253165	2.53165
WP_011215498.1	0.0253165	2.53165
WP_011946716.1	0.0253165	2.53165
WP_010948064.1	0.0253165	2.53165
WP_010946152.1	0.0252918	2.52918
WP_010946432.1	0.0252898	2.52898
WP_010947178.1	0.0252874	2.52874
WP_010947629.1	0.0252747	2.52747
WP_010946115.1	0.0252708	2.52708
WP_010947719.1	0.0252708	2.52708
WP_010948243.1	0.0252708	2.52708
WP_010945952.1	0.0252366	2.52366
WP_010947123.1	0.0252366	2.52366
WP_010947898.1	0.0252366	2.52366
WP_010946094.1	0.0252101	2.52101
WP_010946251.1	0.0252101	2.52101
WP_010947539.1	0.0252101	2.52101
WP_015444135.1	0.0252101	2.52101
WP_010948481.1	0.0251955	2.51955
WP_010947239.1	0.0251799	2.51799
WP_010947788.1	0.0251799	2.51799
WP_011946713.1	0.0251716	2.51716
WP_010947463.1	0.0251572	2.51572
WP_010948168.1	0.0251572	2.51572
WP_015444181.1	0.0251451	2.51451
WP_016356704.1	0.0251046	2.51046
WP_015444590.1	0.0251046	2.51046
WP_010947427.1	0.0251046	2.51046
WP_015444145.1	0.0250896	2.50896
WP_015444062.1	0.0250784	2.50784
WP_010946565.1	0.0250391	2.50391
WP_010945813.1	0.025	2.5
WP_010945885.1	0.025	2.5
WP_010945886.1	0.025	2.5
WP_010946212.1	0.025	2.5
WP_015444638.1	0.025	2.5
WP_010946834.1	0.025	2.5
WP_015444625.1	0.025	2.5
WP_015444606.1	0.025	2.5
WP_015444123.1	0.025	2.5
WP_010948417.1	0.025	2.5
WP_010948028.1	0.024961	2.4961
WP_010948371.1	0.0249433	2.49433
WP_010948583.1	0.0249377	2.49377
WP_016356690.1	0.024911	2.4911
WP_010948253.1	0.024911	2.4911
WP_015444496.1	0.0248756	2.48756
WP_011213649.1	0.0248619	2.48619
WP_010946835.1	0.0248447	2.48447
WP_010947782.1	0.0248447	2.48447
WP_010947846.1	0.0248447	2.48447
WP_010948148.1	0.0248447	2.48447
WP_010947363.1	0.0248227	2.48227
WP_010946472.1	0.0248162	2.48162
WP_025862515.1	0.0248139	2.48139
WP_010948337.1	0.0248139	2.48139
WP_010946638.1	0.0247934	2.47934
WP_010947187.1	0.0247934	2.47934
WP_010947437.1	0.0247934	2.47934
WP_010947789.1	0.0247934	2.47934
WP_010948210.1	0.0247831	2.47831
WP_010947544.1	0.0247678	2.47678
WP_010947790.1	0.024735	2.4735
WP_010946879.1	0.0247074	2.47074
WP_010946961.1	0.0246914	2.46914
WP_010946970.1	0.0246914	2.46914
WP_010947157.1	0.0246914	2.46914
WP_010947926.1	0.0246914	2.46914
WP_010948285.1	0.0246914	2.46914
WP_010948687.1	0.0246914	2.46914
WP_010947885.1	0.0246711	2.46711
WP_010947665.1	0.0246637	2.46637
WP_015444137.1	0.0246479	2.46479
WP_015444460.1	0.0246433	2.46433
WP_010946869.1	0.0246305	2.46305
WP_010946535.1	0.0246085	2.46085
WP_010948316.1	0.0246085	2.46085
WP_010947283.1	0.0246046	2.46046
WP_010948621.1	0.0245902	2.45902
WP_015444896.1	0.0245399	2.45399
WP_010946061.1	0.0245399	2.45399
WP_011946655.1	0.0245399	2.45399
WP_010947723.1	0.0245399	2.45399
WP_010947649.1	0.0245098	2.45098
WP_010947857.1	0.0245098	2.45098
WP_010947450.1	0.0244898	2.44898
WP_010945805.1	0.0244755	2.44755
WP_010945934.1	0.0244755	2.44755
WP_010948231.1	0.0244755	2.44755
WP_010948174.1	0.0244565	2.44565
WP_010945970.1	0.0244275	2.44275
WP_010947357.1	0.0243902	2.43902
WP_015444344.1	0.0243902	2.43902
WP_015444247.1	0.0243902	2.43902
WP_025862428.1	0.0243902	2.43902
WP_072364033.1	0.0243902	2.43902
WP_015444003.1	0.0243902	2.43902
WP_010948300.1	0.0243531	2.43531
WP_015444935.1	0.0243363	2.43363
WP_015444810.1	0.0243309	2.43309
WP_010946038.1	0.0243243	2.43243
WP_010946716.1	0.0243056	2.43056
WP_010948667.1	0.0243056	2.43056
WP_015444103.1	0.0242991	2.42991
WP_015444880.1	0.0242718	2.42718
WP_010946641.1	0.0242424	2.42424
WP_010948578.1	0.0242215	2.42215
WP_015444165.1	0.0242131	2.42131
WP_010946165.1	0.0241935	2.41935
WP_015444796.1	0.0241935	2.41935
WP_010947176.1	0.0241935	2.41935
WP_010947280.1	0.0241935	2.41935
WP_010947880.1	0.0241935	2.41935
WP_016356901.1	0.0241758	2.41758
WP_010946520.1	0.0241692	2.41692
WP_010947534.1	0.0241692	2.41692
WP_010946741.1	0.0241546	2.41546
WP_010946926.1	0.0241546	2.41546
WP_010947686.1	0.0241546	2.41546
WP_025862380.1	0.0241546	2.41546
WP_015444149.1	0.0241327	2.41327
WP_010947870.1	0.0241287	2.41287
WP_015444176.1	0.0241287	2.41287
WP_010945960.1	0.0241228	2.41228
WP_010946629.1	0.0241228	2.41228
WP_010947127.1	0.0240964	2.40964
WP_015444463.1	0.0240964	2.40964
WP_015444188.1	0.0240964	2.40964
WP_010947988.1	0.0240964	2.40964
WP_011216409.1	0.0240964	2.40964
WP_010946848.1	0.0240811	2.40811
WP_010947377.1	0.024077	2.4077
WP_010946037.1	0.0240481	2.40481
WP_010947903.1	0.0240385	2.40385
WP_010948576.1	0.0240385	2.40385
WP_011214079.1	0.024024	2.4024
WP_010948071.1	0.0240137	2.40137
WP_010947310.1	0.024	2.4
WP_010947781.1	0.024	2.4
WP_010948328.1	0.024	2.4
WP_010947336.1	0.0239808	2.39808
WP_010948664.1	0.023968	2.3968
WP_010946428.1	0.0239617	2.39617
WP_010948410.1	0.0239596	2.39596
WP_010946881.1	0.0239521	2.39521
WP_016356883.1	0.0239521	2.39521
WP_015444391.1	0.0239521	2.39521
WP_015444654.1	0.0239234	2.39234
WP_010948157.1	0.0239234	2.39234
WP_015444790.1	0.0238908	2.38908
WP_010948136.1	0.0238908	2.38908
WP_015444246.1	0.0238474	2.38474
WP_016357009.1	0.0238474	2.38474
WP_010945976.1	0.0238095	2.38095
WP_004450478.1	0.0238095	2.38095
WP_015444868.1	0.0238095	2.38095
WP_010946182.1	0.0238095	2.38095
WP_015444799.1	0.0238095	2.38095
WP_011215153.1	0.0238095	2.38095
WP_010946829.1	0.0238095	2.38095
WP_010946866.1	0.0238095	2.38095
WP_010946878.1	0.0238095	2.38095
WP_025862362.1	0.0238095	2.38095
WP_010947325.1	0.0238095	2.38095	Lpg1596
WP_015444360.1	0.0238095	2.38095
WP_010948139.1	0.0238095	2.38095
WP_010948188.1	0.0238095	2.38095
WP_015444037.1	0.0238095	2.38095
WP_010948520.1	0.0238095	2.38095
WP_010947594.1	0.0237467	2.37467
WP_010948530.1	0.0237389	2.37389
WP_010946857.1	0.0237154	2.37154
WP_010947081.1	0.0237154	2.37154
WP_027223836.1	0.0236967	2.36967
WP_010946146.1	0.0236686	2.36686
WP_011213313.1	0.0236486	2.36486
WP_010947323.1	0.0236486	2.36486
WP_010947397.1	0.0236486	2.36486
WP_331712784.1	0.0236407	2.36407
WP_010946104.1	0.023622	2.3622
WP_011213334.1	0.023622	2.3622
WP_010947371.1	0.023622	2.3622
WP_010947441.1	0.023622	2.3622
WP_010947827.1	0.023622	2.3622
WP_010948525.1	0.023622	2.3622
WP_010948391.1	0.0236128	2.36128
WP_010947207.1	0.0236088	2.36088
WP_010947342.1	0.0236088	2.36088
WP_010947241.1	0.0235988	2.35988
WP_010945957.1	0.0235849	2.35849
WP_010947204.1	0.0235849	2.35849
WP_010947484.1	0.0235849	2.35849
WP_010948660.1	0.0235756	2.35756
WP_015444586.1	0.0235602	2.35602
WP_011213308.1	0.0235294	2.35294
WP_010946927.1	0.0235294	2.35294
WP_016356885.1	0.0235294	2.35294
WP_015444071.1	0.0235294	2.35294
WP_015444869.1	0.0234899	2.34899
WP_011213341.1	0.0234899	2.34899
WP_010947830.1	0.0234604	2.34604
WP_010947117.1	0.0234542	2.34542
WP_025862491.1	0.0234375	2.34375
WP_010946892.1	0.0234375	2.34375
WP_010947843.1	0.0234375	2.34375
WP_010947947.1	0.0234375	2.34375
WP_015444908.1	0.0234114	2.34114
WP_010945913.1	0.0233918	2.33918
WP_010948085.1	0.0233918	2.33918
WP_010947585.1	0.0233645	2.33645
WP_010948240.1	0.0233546	2.33546
WP_010946626.1	0.0233463	2.33463
WP_010947676.1	0.0233463	2.33463
WP_010947879.1	0.0233463	2.33463
WP_015444486.1	0.02331	2.331
WP_016356694.1	0.0232975	2.32975
WP_010947614.1	0.0232945	2.32945
WP_016356693.1	0.0232558	2.32558
WP_010946078.1	0.0232558	2.32558
WP_010946283.1	0.0232558	2.32558
WP_010946389.1	0.0232558	2.32558
WP_010946569.1	0.0232558	2.32558
WP_016356880.1	0.0232558	2.32558
WP_010947498.1	0.0232558	2.32558
WP_010947855.1	0.0232558	2.32558
WP_010946510.1	0.0232068	2.32068
WP_010947573.1	0.0232019	2.32019
WP_014842281.1	0.0232019	2.32019
WP_010946504.1	0.0231884	2.31884
WP_010945817.1	0.0231788	2.31788
WP_013101529.1	0.0231788	2.31788
WP_010948319.1	0.023166	2.3166
WP_010947691.1	0.0231481	2.31481
WP_010947768.1	0.0231481	2.31481
WP_010947532.1	0.0231317	2.31317
WP_010945891.1	0.0231144	2.31144
WP_010947935.1	0.0230906	2.30906
WP_010947275.1	0.0230769	2.30769
WP_010948095.1	0.0230415	2.30415
WP_010948372.1	0.0230415	2.30415
WP_010948536.1	0.0230415	2.30415
WP_010945989.1	0.0230326	2.30326
WP_102990622.1	0.0230179	2.30179
WP_025862385.1	0.0230061	2.30061
WP_010946208.1	0.0229885	2.29885
WP_010946691.1	0.0229592	2.29592
WP_010948604.1	0.0229592	2.29592
WP_015444958.1	0.0229358	2.29358
WP_015444193.1	0.0229326	2.29326
WP_010947919.1	0.0229226	2.29226
WP_011946743.1	0.0229167	2.29167
WP_010946746.1	0.0229008	2.29008
WP_010947731.1	0.0229008	2.29008
WP_015444445.1	0.0228659	2.28659
WP_010948558.1	0.0228571	2.28571
WP_010946338.1	0.0228216	2.28216
WP_010947400.1	0.022779	2.2779
WP_010945808.1	0.0227273	2.27273
WP_010946021.1	0.0227273	2.27273
WP_010946139.1	0.0227273	2.27273
WP_011214707.1	0.0227273	2.27273
WP_010946304.1	0.0227273	2.27273
WP_010946414.1	0.0227273	2.27273
WP_010946606.1	0.0227273	2.27273
WP_010947216.1	0.0227273	2.27273
WP_015444419.1	0.0227273	2.27273
WP_015444333.1	0.0227273	2.27273
WP_010947766.1	0.0227273	2.27273
WP_010948086.1	0.0227273	2.27273
WP_010948123.1	0.0227273	2.27273
WP_011947507.1	0.0227273	2.27273
WP_010948336.1	0.0227273	2.27273
WP_010948392.1	0.0227273	2.27273
WP_010948438.1	0.0227273	2.27273
WP_010948689.1	0.0227273	2.27273
WP_015444536.1	0.0226904	2.26904
WP_010948261.1	0.0226804	2.26804
WP_010945794.1	0.02267	2.267
WP_010947327.1	0.0226629	2.26629
WP_010946073.1	0.0226608	2.26608
WP_010947617.1	0.0226586	2.26586
WP_010947011.1	0.0226481	2.26481
WP_010948495.1	0.0226415	2.26415
WP_010946890.1	0.0226131	2.26131
WP_015444059.1	0.0226131	2.26131
WP_010948104.1	0.0225989	2.25989
WP_010948542.1	0.0225806	2.25806
WP_016356917.1	0.0225653	2.25653
WP_010946599.1	0.0225564	2.25564
WP_015444455.1	0.0225564	2.25564
WP_010948109.1	0.0225564	2.25564
WP_010948614.1	0.0225564	2.25564
WP_010948518.1	0.0225443	2.25443
WP_015443951.1	0.022541	2.2541
WP_015443981.1	0.0225352	2.25352
WP_010946241.1	0.0225225	2.25225
WP_010946909.1	0.022508	2.2508
WP_225971825.1	0.0224888	2.24888
WP_010945870.1	0.0224719	2.24719
WP_010945963.1	0.0224719	2.24719
WP_010946224.1	0.0224719	2.24719
WP_010947337.1	0.0224719	2.24719
WP_010947754.1	0.0224719	2.24719
WP_015444785.1	0.0224439	2.24439
WP_010947581.1	0.0224359	2.24359
WP_010948074.1	0.0224359	2.24359
WP_010946452.1	0.0224215	2.24215
WP_011213838.1	0.022409	2.2409
WP_010948556.1	0.0223881	2.23881
WP_010947064.1	0.0223714	2.23714
WP_010945776.1	0.0223325	2.23325
WP_027223834.1	0.0223325	2.23325
WP_010947387.1	0.0223124	2.23124
WP_010947654.1	0.0223124	2.23124
WP_015443992.1	0.0222841	2.22841
WP_010948404.1	0.0222772	2.22772
WP_011946712.1	0.0222717	2.22717
WP_010946888.1	0.0222222	2.22222
WP_153802425.1	0.0222222	2.22222
WP_010947023.1	0.0222222	2.22222
WP_010947124.1	0.0222222	2.22222
WP_010947201.1	0.0222222	2.22222
WP_010947842.1	0.0222222	2.22222
WP_015444072.1	0.0222222	2.22222
WP_015444063.1	0.0222222	2.22222
WP_010948271.1	0.0222222	2.22222
WP_010948579.1	0.0222222	2.22222
WP_011216728.1	0.0222222	2.22222
WP_015444101.1	0.0221914	2.21914
WP_010946555.1	0.0221607	2.21607
WP_010947499.1	0.0221519	2.21519
WP_015444389.1	0.0221519	2.21519
WP_015444434.1	0.0221354	2.21354
WP_032802289.1	0.0221271	2.21271
WP_010947167.1	0.0221239	2.21239
WP_010947024.1	0.0220994	2.20994
WP_010948390.1	0.0220994	2.20994
WP_010946008.1	0.022082	2.2082
WP_010947442.1	0.0220588	2.20588
WP_010948113.1	0.0220588	2.20588
WP_010947929.1	0.0220441	2.20441
WP_010946818.1	0.0220264	2.20264
WP_010948212.1	0.0220264	2.20264
WP_015444208.1	0.0220147	2.20147
WP_015444561.1	0.021978	2.1978
WP_010948072.1	0.021978	2.1978
WP_010948459.1	0.021978	2.1978
WP_010946537.1	0.0219298	2.19298
WP_015444595.1	0.0219298	2.19298
WP_015443906.1	0.0219298	2.19298
WP_025862360.1	0.0218978	2.18978
WP_010948129.1	0.0218978	2.18978
WP_015444209.1	0.0218636	2.18636
WP_010948124.1	0.0218579	2.18579
WP_010948142.1	0.0218579	2.18579
WP_010947126.1	0.0218447	2.18447
WP_010946678.1	0.0218341	2.18341
WP_011216765.1	0.0218341	2.18341
WP_010948213.1	0.0218103	2.18103
WP_025862431.1	0.0218069	2.18069
WP_015444647.1	0.0217755	2.17755
WP_016356692.1	0.0217391	2.17391
WP_010945988.1	0.0217391	2.17391
WP_010947694.1	0.0217391	2.17391
WP_010947705.1	0.0217391	2.17391
WP_010947889.1	0.0217391	2.17391
WP_015444163.1	0.0217391	2.17391
WP_153802426.1	0.0217391	2.17391
WP_010948149.1	0.0217391	2.17391
WP_010948153.1	0.0217391	2.17391
WP_010948488.1	0.0217391	2.17391
WP_015443937.1	0.0217391	2.17391
WP_010948595.1	0.0217391	2.17391
WP_010948154.1	0.0217155	2.17155
WP_281494982.1	0.0216802	2.16802
WP_010947730.1	0.021645	2.1645
WP_011215990.1	0.021645	2.1645
WP_010948258.1	0.021645	2.1645
WP_010946968.1	0.0216346	2.16346
WP_010947624.1	0.0216306	2.16306
WP_010947316.1	0.0216216	2.16216
WP_010947367.1	0.0216216	2.16216
WP_010946076.1	0.0216138	2.16138
WP_010946335.1	0.0215827	2.15827
WP_016356940.1	0.0215827	2.15827
WP_010946934.1	0.0215686	2.15686
WP_010946852.1	0.0215633	2.15633
WP_010946005.1	0.0215517	2.15517
WP_010948441.1	0.0215385	2.15385
WP_010947864.1	0.0215264	2.15264
WP_011213335.1	0.0215054	2.15054
WP_010947095.1	0.0215054	2.15054
WP_010947104.1	0.0215054	2.15054
WP_010947381.1	0.0215054	2.15054
WP_032802659.1	0.0215054	2.15054
WP_010948320.1	0.0214777	2.14777
WP_010947087.1	0.0214646	2.14646
WP_010945804.1	0.0214592	2.14592
WP_010946659.1	0.0214477	2.14477
WP_010948029.1	0.0214477	2.14477
WP_010948208.1	0.0214286	2.14286
WP_015444499.1	0.0214205	2.14205
WP_015444814.1	0.0213904	2.13904
WP_010946323.1	0.0213904	2.13904
WP_010946493.1	0.0213904	2.13904
WP_010948090.1	0.0213904	2.13904
WP_010948439.1	0.0213904	2.13904
WP_015444610.1	0.0213333	2.13333
WP_010946583.1	0.021327	2.1327
WP_010947417.1	0.0213244	2.13244
WP_010948248.1	0.021322	2.1322
WP_015444166.1	0.0213115	2.13115
WP_010945932.1	0.0212766	2.12766
WP_010946141.1	0.0212766	2.12766
WP_010947006.1	0.0212766	2.12766
WP_015444482.1	0.0212766	2.12766
WP_010948626.1	0.0212766	2.12766
WP_010946545.1	0.0212314	2.12314
WP_010947022.1	0.0212314	2.12314
WP_010948206.1	0.0212314	2.12314
WP_015444450.1	0.0212264	2.12264
WP_011213337.1	0.0212202	2.12202
WP_010946103.1	0.0212121	2.12121
WP_010946435.1	0.0212014	2.12014
WP_015444623.1	0.0211864	2.11864
WP_010946985.1	0.0211864	2.11864
WP_015444241.1	0.0211765	2.11765
WP_015444919.1	0.021164	2.1164
WP_010945991.1	0.0211566	2.11566
WP_010947634.1	0.0211416	2.11416
WP_010947134.1	0.0211268	2.11268
WP_013101924.1	0.0211268	2.11268
WP_010948663.1	0.0211268	2.11268
WP_010947682.1	0.0211132	2.11132
WP_010948299.1	0.0210804	2.10804
WP_015444342.1	0.0210697	2.10697
WP_015444808.1	0.0210526	2.10526
WP_010948201.1	0.0210526	2.10526
WP_010947329.1	0.021028	2.1028
WP_010946186.1	0.021021	2.1021
WP_010948398.1	0.0210084	2.10084
WP_015444922.1	0.020979	2.0979
WP_015444836.1	0.020979	2.0979
WP_010948236.1	0.020979	2.0979
WP_010947899.1	0.0209677	2.09677
WP_010946499.1	0.0209581	2.09581
WP_015444483.1	0.0209424	2.09424
WP_010947670.1	0.0209424	2.09424
WP_010948131.1	0.0209205	2.09205
WP_010948226.1	0.0209059	2.09059
WP_010947646.1	0.0208877	2.08877
WP_010948418.1	0.0208877	2.08877
WP_010946234.1	0.0208817	2.08817
WP_010946542.1	0.0208768	2.08768
WP_010946119.1	0.0208333	2.08333
WP_010946604.1	0.0208333	2.08333
WP_025862355.1	0.0208333	2.08333
WP_010947399.1	0.0208333	2.08333
WP_025862379.1	0.0208333	2.08333
WP_010947816.1	0.0208333	2.08333
WP_010947941.1	0.0208333	2.08333
WP_223804318.1	0.0208333	2.08333
WP_010948247.1	0.0208333	2.08333
WP_015444026.1	0.0208333	2.08333
WP_010948507.1	0.0208333	2.08333
WP_016356806.1	0.0208024	2.08024
WP_010946701.1	0.0208	2.08
WP_010947837.1	0.0208	2.08
WP_010946470.1	0.0207469	2.07469
WP_010947062.1	0.0207469	2.07469
WP_010947054.1	0.0207254	2.07254
WP_015444402.1	0.0207101	2.07101
WP_010946864.1	0.0207039	2.07039
WP_010946396.1	0.0206897	2.06897
WP_010946422.1	0.0206897	2.06897
WP_010946946.1	0.0206897	2.06897
WP_010947344.1	0.0206897	2.06897
WP_015444889.1	0.0206718	2.06718
WP_010948239.1	0.020649	2.0649
WP_010948307.1	0.020649	2.0649
WP_010947652.1	0.0206349	2.06349
WP_010946282.1	0.0206186	2.06186
WP_010946556.1	0.0206186	2.06186
WP_010948186.1	0.0206186	2.06186
WP_011216576.1	0.0206186	2.06186
WP_010948008.1	0.0205882	2.05882
WP_010947563.1	0.0205761	2.05761
WP_010945810.1	0.0205479	2.05479
WP_010946790.1	0.0205479	2.05479
WP_010947457.1	0.0205479	2.05479
WP_010948301.1	0.0205479	2.05479
WP_010947085.1	0.0205339	2.05339
WP_010947452.1	0.0205314	2.05314
WP_011213256.1	0.0205279	2.05279
WP_010948262.1	0.0205128	2.05128
WP_010948584.1	0.0204842	2.04842
WP_010946797.1	0.0204678	2.04678
WP_015444554.1	0.0204678	2.04678
WP_010947767.1	0.0204678	2.04678
WP_015443940.1	0.0204403	2.04403
WP_010945927.1	0.0204082	2.04082
WP_010945959.1	0.0204082	2.04082
WP_010946154.1	0.0204082	2.04082
WP_010946161.1	0.0204082	2.04082
WP_011213300.1	0.0204082	2.04082
WP_010946480.1	0.0204082	2.04082
WP_010946611.1	0.0204082	2.04082
WP_010946819.1	0.0204082	2.04082
WP_015444583.1	0.0204082	2.04082
WP_010947071.1	0.0204082	2.04082
WP_010947219.1	0.0204082	2.04082
WP_011214003.1	0.0204082	2.04082
WP_010947808.1	0.0204082	2.04082
WP_010948202.1	0.0204082	2.04082
WP_010947143.1	0.0203666	2.03666
WP_015444698.1	0.020339	2.0339
WP_010947083.1	0.0203046	2.03046
WP_010947255.1	0.0203046	2.03046
WP_010947674.1	0.0202952	2.02952
WP_010945901.1	0.0202703	2.02703
WP_010947541.1	0.0202703	2.02703
WP_010947972.1	0.0202703	2.02703
WP_010948227.1	0.0202703	2.02703
WP_010945896.1	0.0202667	2.02667
WP_011213304.1	0.0202532	2.02532
WP_010945820.1	0.0202429	2.02429
WP_010947017.1	0.0202429	2.02429
WP_010947439.1	0.0202429	2.02429
WP_010947647.1	0.0202429	2.02429
WP_015443883.1	0.0202247	2.02247
WP_010946393.1	0.020202	2.0202
WP_010946515.1	0.020202	2.0202
WP_010948422.1	0.020202	2.0202
WP_011946657.1	0.0201729	2.01729
WP_010947433.1	0.0201729	2.01729
WP_010947188.1	0.0201511	2.01511
WP_010947492.1	0.0201511	2.01511
WP_010946364.1	0.0201342	2.01342
WP_010948103.1	0.0200893	2.00893
WP_010948127.1	0.0200893	2.00893
WP_010946959.1	0.0200669	2.00669
WP_162839583.1	0.02	2
WP_010946868.1	0.02	2
WP_010947696.1	0.02	2
WP_015444105.1	0.02	2
WP_010948492.1	0.02	2
WP_010947774.1	0.0199501	1.99501
WP_011214095.1	0.0199336	1.99336
WP_010946861.1	0.0199203	1.99203
WP_010947005.1	0.0198676	1.98676
WP_010947482.1	0.0198676	1.98676
WP_010947556.1	0.0198676	1.98676
WP_010948388.1	0.0198676	1.98676
WP_025862443.1	0.0198582	1.98582
WP_010948277.1	0.0198413	1.98413
WP_010946960.1	0.01983	1.983
WP_011213919.1	0.019802	1.9802
WP_010947834.1	0.019802	1.9802
WP_010948468.1	0.019802	1.9802
WP_010946106.1	0.0197802	1.97802
WP_010948516.1	0.0197753	1.97753
WP_010945796.1	0.0197628	1.97628
WP_010947601.1	0.0197531	1.97531
WP_010946833.1	0.0197368	1.97368
WP_010947002.1	0.0197368	1.97368
WP_014842515.1	0.0197368	1.97368
WP_010948509.1	0.0197368	1.97368
WP_010948229.1	0.0197133	1.97133
WP_010946054.1	0.0197044	1.97044
WP_010946409.1	0.019685	1.9685
WP_015444218.1	0.019685	1.9685
WP_010946309.1	0.0196629	1.96629
WP_010948627.1	0.0196629	1.96629
WP_010947481.1	0.0196386	1.96386
WP_010948557.1	0.0196335	1.96335
WP_010945841.1	0.0196078	1.96078
WP_223804307.1	0.0196078	1.96078
WP_010946873.1	0.0196078	1.96078
WP_010947313.1	0.0196078	1.96078
WP_015444172.1	0.0196078	1.96078
WP_162096598.1	0.0196078	1.96078
WP_010948106.1	0.0196078	1.96078
WP_010948147.1	0.0196078	1.96078
WP_010947735.1	0.019573	1.9573
WP_010948338.1	0.0195652	1.95652
WP_010948448.1	0.0195489	1.95489
WP_010946855.1	0.0195312	1.95312
WP_010948577.1	0.0195312	1.95312
WP_010948613.1	0.0195312	1.95312
WP_010946207.1	0.0195272	1.95272
WP_010947136.1	0.0195228	1.95228
WP_010945852.1	0.0194805	1.94805
WP_025862517.1	0.0194805	1.94805
WP_021437030.1	0.0194805	1.94805
WP_010948087.1	0.0194805	1.94805
WP_010946388.1	0.0194647	1.94647
WP_010947473.1	0.0194553	1.94553
WP_015444147.1	0.0194553	1.94553
WP_015444659.1	0.0194175	1.94175
WP_010947996.1	0.0194175	1.94175
WP_010946151.1	0.0194004	1.94004
WP_010946481.1	0.0193798	1.93798
WP_010948562.1	0.0193705	1.93705
WP_014840688.1	0.0193548	1.93548
WP_011945317.1	0.0193548	1.93548
WP_010946002.1	0.0193548	1.93548
WP_010946914.1	0.0193548	1.93548
WP_010947031.1	0.0193548	1.93548
WP_010947641.1	0.0193548	1.93548
WP_010947960.1	0.0193548	1.93548
WP_010946720.1	0.0193424	1.93424
WP_015444522.1	0.019337	1.9337
WP_010947034.1	0.0193237	1.93237
WP_010946001.1	0.019305	1.9305
WP_010947529.1	0.0192926	1.92926
WP_010945773.1	0.0192308	1.92308
WP_010946384.1	0.0192308	1.92308
WP_010946421.1	0.0192308	1.92308
WP_010946586.1	0.0192308	1.92308
WP_015444588.1	0.0192308	1.92308
WP_010947058.1	0.0192308	1.92308
WP_010947205.1	0.0192308	1.92308
WP_010947795.1	0.0192308	1.92308
WP_010947893.1	0.0192308	1.92308
WP_015444167.1	0.0192308	1.92308
WP_010948025.1	0.0192308	1.92308
WP_010948670.1	0.0192308	1.92308
WP_010946320.1	0.0191847	1.91847
WP_010946697.1	0.0191638	1.91638
WP_010948170.1	0.0191571	1.91571
WP_010946742.1	0.0191388	1.91388
WP_010947500.1	0.0191083	1.91083
WP_010948219.1	0.0191083	1.91083
WP_010946334.1	0.0190996	1.90996
WP_010945770.1	0.0190931	1.90931
WP_010945764.1	0.0190736	1.90736
WP_015444645.1	0.0190736	1.90736
WP_010947562.1	0.0190678	1.90678
WP_010945958.1	0.0190476	1.90476
WP_010946290.1	0.0190476	1.90476
WP_010946936.1	0.0190476	1.90476
WP_010947338.1	0.0190476	1.90476
WP_010948290.1	0.0190114	1.90114
WP_015443933.1	0.0190024	1.90024
WP_015444500.1	0.0189873	1.89873
WP_010948636.1	0.0189873	1.89873
WP_223804314.1	0.0189702	1.89702
WP_010947702.1	0.0189474	1.89474
WP_013101538.1	0.0189394	1.89394
WP_010947212.1	0.0189036	1.89036
WP_010945783.1	0.0188679	1.88679
WP_010946541.1	0.0188679	1.88679
WP_010946886.1	0.0188679	1.88679
WP_010947128.1	0.0188679	1.88679
WP_010947914.1	0.0188679	1.88679
WP_015444088.1	0.0188679	1.88679
WP_010948017.1	0.0188518	1.88518
WP_010948004.1	0.0188235	1.88235
WP_015443944.1	0.0188235	1.88235
WP_015444578.1	0.0188088	1.88088
WP_010948506.1	0.0188088	1.88088
WP_010946998.1	0.018797	1.8797
WP_010947198.1	0.018797	1.8797
WP_010948393.1	0.018797	1.8797
WP_015444009.1	0.0187919	1.87919
WP_010947859.1	0.0187793	1.87793
WP_015444907.1	0.01875	1.875
WP_010946466.1	0.01875	1.875
WP_010948325.1	0.0187441	1.87441
WP_016356900.1	0.0187266	1.87266
WP_015443942.1	0.0186916	1.86916
WP_010946471.1	0.0186567	1.86567
WP_010947712.1	0.0186567	1.86567
WP_010948563.1	0.018648	1.8648
WP_010947925.1	0.0186441	1.86441
WP_010946763.1	0.0186335	1.86335
WP_025862367.1	0.0186335	1.86335
WP_010946110.1	0.0186047	1.86047
WP_010947478.1	0.0186047	1.86047
WP_010946754.1	0.0185676	1.85676
WP_015444553.1	0.0185449	1.85449
WP_010946020.1	0.0185185	1.85185
WP_223804303.1	0.0185185	1.85185
WP_010946732.1	0.0185185	1.85185
WP_010947032.1	0.0185185	1.85185
WP_010947249.1	0.0185185	1.85185
WP_010947966.1	0.0185185	1.85185
WP_015444155.1	0.0185185	1.85185
WP_010948014.1	0.0185185	1.85185
WP_010948508.1	0.0185185	1.85185
WP_010948620.1	0.0185185	1.85185
WP_011946725.1	0.0184697	1.84697
WP_010947257.1	0.0184502	1.84502
WP_010948618.1	0.0184426	1.84426
WP_010947757.1	0.0184332	1.84332
WP_010946391.1	0.0183824	1.83824
WP_010947036.1	0.0183824	1.83824
WP_010948347.1	0.0183824	1.83824
WP_010948609.1	0.0183727	1.83727
[truncated: 978 more rows]
