# Supplementary material for: Optimized Legionella expression strain for affinity purification of His-tagged membrane proteins eliminates major multimeric contaminant
Source: Microbiol Spectr. 2025 May 19;13(7):e03222-24. doi: 10.1128/spectrum.03222-24 (PMC12211046; doi:10.1128/spectrum.03222-24)
Supplement: Dataset S2 — List of proteins in E. coli K12 strain showing percent histidines in their sequence. [file spectrum.03222-24-s0002.xlsx]

## Sheet: Supplemental Dataset-2
Dataset S2: List of proteins in E. coli K12 strain showing percent histidines in their sequence
Accession		% Histidines
AYC08188.1	0.142857	14.2857
AAC73116.1	0.132653	13.2653
AYC08190.2	0.125	12.5
QNV50557.1	0.117647	11.7647
ACO60010.1	0.115385	11.5385
QNV50534.1	0.111111	11.1111
QNV50542.1	0.111111	11.1111
UMR55118.1	0.111111	11.1111
UMR55119.1	0.111111	11.1111
UMR55113.1	0.109375	10.9375
AAC76374.1	0.102041	10.2041
AYC08208.1	0.0983607	9.83607
ACO59992.1	0.0952381	9.52381
AYC08202.1	0.0952381	9.52381
QNV50555.1	0.0909091	9.09091
AAC76506.1	0.0902256	9.02256
AAC73157.1	0.0852273	8.52273
AAC75563.2	0.084507	8.4507
AAC75167.1	0.0839416	8.39416
AAC75143.1	0.0833333	8.33333
AAC75449.1	0.0833333	8.33333
AAC76730.1	0.0833333	8.33333
AAC73777.1	0.0810811	8.10811
AAC73839.1	0.0798722	7.98722
AAC74669.2	0.0784314	7.84314
AAC74528.1	0.0779221	7.79221
QNV50535.1	0.0769231	7.69231
QNV50538.1	0.0740741	7.40741
AAC73186.1	0.0714286	7.14286
ABD18659.1	0.0714286	7.14286
AYC08164.1	0.0714286	7.14286
QNV50531.1	0.0714286	7.14286
AAC73801.1	0.0710059	7.10059
AAC73708.1	0.0704225	7.04225
AAC74173.1	0.0701754	7.01754
AAC73350.1	0.0696203	6.96203
AAC77054.1	0.0694444	6.94444
AYC08170.1	0.0689655	6.89655
UMR55115.1	0.0689655	6.89655
AAC74908.2	0.0688073	6.88073
AAC76106.1	0.0676329	6.76329
AAC77158.1	0.0673077	6.73077
AAC75647.1	0.0666667	6.66667
XJW14021.1	0.0666667	6.66667
AAC75807.1	0.0661157	6.61157
AAC74301.1	0.0657895	6.57895
AAC74518.1	0.0657895	6.57895
AAC76068.1	0.0654545	6.54545
AAC77026.1	0.0652174	6.52174
AAC77268.1	0.065	6.5
AAC75028.1	0.0649351	6.49351
AYC08189.1	0.0645161	6.45161
AAC74545.1	0.0640569	6.40569
AAC73930.1	0.0638298	6.38298
QNV50537.1	0.0638298	6.38298
AAC74976.1	0.0632911	6.32911
AAC73877.1	0.0632411	6.32411
AAC73923.1	0.0629921	6.29921
AAC76027.1	0.0619469	6.19469
AAC74787.1	0.0615385	6.15385
AAC76963.1	0.0614525	6.14525
AAC76887.1	0.0611511	6.11511
AAC73513.1	0.0608696	6.08696
AAC76085.1	0.0606061	6.06061
ACO59990.1	0.0606061	6.06061
QNV50530.1	0.0606061	6.06061
AAC75391.1	0.0601093	6.01093
AYC08196.1	0.0597015	5.97015
AAC74638.1	0.0594059	5.94059
AAC74187.1	0.0588235	5.88235
AAC74624.2	0.0588235	5.88235
AYC08248.1	0.0588235	5.88235
UMR55117.1	0.0588235	5.88235
AAC77041.2	0.0585106	5.85106
AAC76622.1	0.0583333	5.83333
AAC75615.1	0.0581395	5.81395
AAC74348.1	0.0580205	5.80205
AAC75833.1	0.0576923	5.76923
AAC76065.1	0.0576923	5.76923
AYC08223.2	0.0576923	5.76923
AYC08235.1	0.0576923	5.76923
AAC73349.1	0.0571429	5.71429
AAC74118.1	0.0571429	5.71429
AAC75633.1	0.0567686	5.67686
AAC74999.1	0.0566038	5.66038
AAC76658.1	0.0566038	5.66038
AAC74965.1	0.056338	5.6338
AAC76199.1	0.0561798	5.61798
AAC74974.1	0.0560748	5.60748
AAC76611.1	0.0560748	5.60748
AAC73864.1	0.0557769	5.57769
AAC75166.1	0.0555556	5.55556
ABD18700.1	0.0555556	5.55556
AYC08222.1	0.0555556	5.55556
AAC76712.3	0.0554217	5.54217
AAC73888.1	0.0554017	5.54017
AAC77263.1	0.0552486	5.52486
AAC75643.1	0.0552147	5.52147
AAC77265.1	0.0552147	5.52147
AAC73549.2	0.0551471	5.51471
AAC73853.1	0.0551471	5.51471
AAC73532.1	0.0550459	5.50459
AAC75834.1	0.0550459	5.50459
AAC74682.1	0.0550162	5.50162
AAC75905.1	0.0547945	5.47945
AAC73237.1	0.0545455	5.45455
AAC73332.1	0.0545455	5.45455
AAC74502.1	0.0545455	5.45455
AAC74751.1	0.0543735	5.43735
AAC76341.1	0.0543478	5.43478
AAC75345.1	0.0542169	5.42169
AAC73739.1	0.0541872	5.41872
AAC75063.1	0.0540541	5.40541
AAC73533.1	0.0539216	5.39216
AAC73132.1	0.0538922	5.38922
AAC73367.1	0.0538922	5.38922
AAC73377.1	0.0538922	5.38922
AAC74963.1	0.0538922	5.38922
AAC75612.2	0.0538922	5.38922
AAC76470.1	0.0538922	5.38922
AYC08167.1	0.0538922	5.38922
AAC74656.1	0.0537634	5.37634
AAC74740.1	0.0536398	5.36398
AAC73684.2	0.0533981	5.33981
AAC75020.2	0.0533333	5.33333
AAC74620.1	0.053125	5.3125
AAC74090.2	0.0526316	5.26316
AAC74471.1	0.0526316	5.26316
AAC75509.1	0.0526316	5.26316
AAC76235.1	0.0526316	5.26316
AAC77016.2	0.0526316	5.26316
AAC77155.1	0.0526316	5.26316
AAT48248.1	0.0526316	5.26316
ACO59999.1	0.0526316	5.26316
QNV50539.1	0.0526316	5.26316
AAC73331.1	0.0522088	5.22088
AAC73232.1	0.0520833	5.20833
AAC74591.1	0.0520833	5.20833
AAC76607.1	0.0519481	5.19481
AAC74829.1	0.0518519	5.18519
AAC74519.2	0.0517241	5.17241
AAC74770.1	0.0515464	5.15464
AAC73800.1	0.0513834	5.13834
AAC74248.1	0.0512821	5.12821
AAC73780.1	0.0511811	5.11811
AAC75842.1	0.0511628	5.11628
AAC76532.1	0.0511364	5.11364
AAC73698.1	0.0510949	5.10949
AAC74848.1	0.0510949	5.10949
AAT48217.1	0.0510949	5.10949
AAC76597.1	0.0509554	5.09554
AAC75789.1	0.0508475	5.08475
AAC73860.1	0.0506329	5.06329
AAC75776.1	0.0504587	5.04587
AAC74867.1	0.0504202	5.04202
AAC74843.1	0.0503597	5.03597
AAC76771.2	0.0503597	5.03597
AAC75932.1	0.0503356	5.03356
AAD13447.2	0.0502513	5.02513
AAC73626.1	0.05	5
AAC74192.2	0.05	5
AAC74440.1	0.05	5
AAC74678.1	0.05	5
AAC76698.1	0.05	5
ACO59998.1	0.05	5
AYC08212.1	0.05	5
AAC75792.1	0.0497512	4.97512
AAC73194.1	0.0495868	4.95868
AAC74084.1	0.049505	4.9505
AAC73471.1	0.04947	4.947
AAC76263.1	0.0492958	4.92958
AAC76905.1	0.0492958	4.92958
AAC73715.1	0.0491803	4.91803
AAC77129.1	0.0490196	4.90196
AAC75360.1	0.048913	4.8913
AAC74708.1	0.0487805	4.87805
AAC75746.1	0.0487805	4.87805
AAT48132.1	0.0487805	4.87805
AAC76456.1	0.0487062	4.87062
AAC73255.3	0.0487013	4.87013
AAC76876.1	0.0487013	4.87013
AAC73467.2	0.0486486	4.86486
AAC77055.1	0.0486486	4.86486
AAC74458.2	0.0486111	4.86111
AAC76520.1	0.0486111	4.86111
AAC75981.1	0.0484848	4.84848
AAC73682.1	0.0483871	4.83871
AAC74911.1	0.0483871	4.83871
AYC08218.1	0.0483871	4.83871
AAC73854.1	0.0483384	4.83384
AAC75423.1	0.0482315	4.82315
AAC74355.1	0.0481928	4.81928
AAC75627.1	0.0481481	4.81481
AAC76385.1	0.0481283	4.81283
AAC76118.1	0.0480769	4.80769
AAC73240.1	0.0479452	4.79452
AAC74073.1	0.0479042	4.79042
AAC76120.2	0.0479042	4.79042
AAC74945.2	0.0478723	4.78723
AAC75737.1	0.0478723	4.78723
AAC76086.1	0.0478469	4.78469
AAC74928.1	0.0478088	4.78088
AAC74938.1	0.0477941	4.77941
AAC73548.1	0.0477032	4.77032
AAC73172.1	0.047619	4.7619
AAC73538.2	0.047619	4.7619
AAC75244.1	0.047619	4.7619
AAC75557.1	0.047619	4.7619
AAC75877.1	0.047619	4.7619
AAC76464.1	0.047619	4.7619
AAC77053.1	0.047619	4.7619
AAC77056.1	0.047619	4.7619
ACO59996.1	0.047619	4.7619
AYC08186.1	0.047619	4.7619
AYC08217.1	0.047619	4.7619
AAC76988.2	0.0474453	4.74453
AAC74608.1	0.0472973	4.72973
AAC74380.2	0.0472441	4.72441
AAC74604.2	0.0472441	4.72441
AAC76016.1	0.0472441	4.72441
AAC76131.1	0.0472441	4.72441
AAC75553.1	0.0471698	4.71698
AAC74546.1	0.047138	4.7138
AAT48224.1	0.0470588	4.70588
ABD18707.1	0.0470588	4.70588
AAC73521.1	0.0465116	4.65116
AAC74013.1	0.0465116	4.65116
AAC74391.2	0.0465116	4.65116
AAC74530.1	0.0465116	4.65116
AAC74314.1	0.0464286	4.64286
AAC73122.1	0.0464135	4.64135
AAC74150.1	0.0463918	4.63918
AAC74423.2	0.0463415	4.63415
AAC74124.1	0.0462963	4.62963
AAC75039.1	0.0462963	4.62963
AAC73436.1	0.0462725	4.62725
AAC77282.2	0.0461538	4.61538
AAC76888.2	0.0460993	4.60993
AAD13440.1	0.0460829	4.60829
AAC73351.1	0.0460526	4.60526
AAC73590.2	0.0460526	4.60526
AAC74049.2	0.0460526	4.60526
AAC75691.1	0.0460526	4.60526
AAC75997.1	0.0460251	4.60251
AAC76870.1	0.0460123	4.60123
AAC75677.1	0.045977	4.5977
AAC77489.1	0.045977	4.5977
AAD13446.2	0.045977	4.5977
AAC73146.2	0.0459184	4.59184
AAC74798.4	0.0459184	4.59184
AAC75945.1	0.0459184	4.59184
AAC73428.1	0.0458453	4.58453
AAC75292.1	0.0458333	4.58333
AAC73292.1	0.0458015	4.58015
AAC77067.1	0.0458015	4.58015
AAC77157.5	0.0458015	4.58015
AAC73222.1	0.0457746	4.57746
AAC75157.2	0.0457746	4.57746
AAC75327.1	0.0457516	4.57516
AAC75767.1	0.0457516	4.57516
AAC75490.1	0.0457143	4.57143
AAC76462.2	0.0457143	4.57143
AAC76033.1	0.0456989	4.56989
AAC77236.2	0.0456989	4.56989
AAC77063.1	0.0456432	4.56432
AAC73231.1	0.0454545	4.54545
AAC73294.1	0.0454545	4.54545
AAC73674.1	0.0454545	4.54545
AAC74500.2	0.0454545	4.54545
AAC75040.2	0.0454545	4.54545
AAC77203.1	0.0454545	4.54545
ABD18695.1	0.0454545	4.54545
ABD18698.1	0.0454545	4.54545
ABD18701.1	0.0454545	4.54545
QNV50513.1	0.0454545	4.54545
AAC76457.1	0.0453297	4.53297
AAC73422.1	0.0452962	4.52962
AAC75917.2	0.0452489	4.52489
AAC74721.3	0.0452261	4.52261
AAC76944.2	0.0450644	4.50644
AAC75214.1	0.045045	4.5045
AAC75578.1	0.045045	4.5045
AAC76424.2	0.045045	4.5045
AAC76488.1	0.045045	4.5045
AAC73501.1	0.045	4.5
AAC75262.1	0.045	4.5
AAC75488.1	0.0449827	4.49827
AAC74183.1	0.0449102	4.49102
AAC75026.1	0.0448718	4.48718
AAC76647.1	0.0448179	4.48179
AAC74245.1	0.0447761	4.47761
AAC73988.1	0.0447154	4.47154
AAC76155.2	0.0446927	4.46927
AAC75886.1	0.0446097	4.46097
AAC73234.1	0.0445736	4.45736
AAC73955.2	0.0445104	4.45104
AAC73440.1	0.0444965	4.44965
AAC75027.1	0.0444915	4.44915
AAC74553.1	0.0444444	4.44444
AAC76939.1	0.0443864	4.43864
AAC74750.1	0.044335	4.4335
AAC74415.1	0.0443038	4.43038
AAC73370.1	0.0442708	4.42708
AAC75646.1	0.0442478	4.42478
AAC74850.2	0.0442177	4.42177
AAC76735.2	0.0441767	4.41767
AAC73659.2	0.0441176	4.41176
AAC73878.1	0.0441176	4.41176
AAC76378.1	0.0441176	4.41176
AAC73133.1	0.043956	4.3956
AAC73368.1	0.043956	4.3956
AAC73378.1	0.043956	4.3956
AAC74964.1	0.043956	4.3956
AAC76469.1	0.043956	4.3956
AAC77156.1	0.043956	4.3956
ABD18646.1	0.043956	4.3956
AYC08168.1	0.043956	4.3956
AAC75718.1	0.0438596	4.38596
AAC74667.1	0.043771	4.3771
AAC73607.1	0.04375	4.375
AAC75692.1	0.04375	4.375
AAC74988.2	0.0437158	4.37158
AAC76303.1	0.0436508	4.36508
AAC76814.1	0.0436242	4.36242
AAC74873.1	0.0436137	4.36137
AAC75113.1	0.0436137	4.36137
AAC74420.2	0.043578	4.3578
AAC73180.1	0.0435572	4.35572
AAC73329.1	0.0434783	4.34783
AAC73441.3	0.0434783	4.34783
AAC74142.1	0.0434783	4.34783
AAC74289.1	0.0434783	4.34783
AAC75385.1	0.0434783	4.34783
AAC73218.1	0.0433839	4.33839
AAC73243.1	0.0433333	4.33333
AAC73458.1	0.0433213	4.33213
AAC75674.1	0.0432692	4.32692
AAC76577.2	0.0432099	4.32099
AAC76589.1	0.0431818	4.31818
AAC75882.1	0.0431655	4.31655
AAC76754.1	0.0431655	4.31655
AAC73381.1	0.0431034	4.31034
AAC73845.1	0.0431034	4.31034
AAC74962.2	0.0431034	4.31034
AAC74204.3	0.0430108	4.30108
AAC76780.1	0.0430108	4.30108
AAC74633.4	0.0429799	4.29799
AAC73362.2	0.0429448	4.29448
AAC73653.2	0.0429448	4.29448
AAC73757.2	0.0429448	4.29448
AAC74413.2	0.0429448	4.29448
AAC74510.1	0.0429448	4.29448
AAC75055.2	0.0429448	4.29448
AAC75091.2	0.0429448	4.29448
AAC75252.2	0.0429448	4.29448
AAC76018.2	0.0429448	4.29448
AAC76250.2	0.0429448	4.29448
AAC76530.2	0.0429448	4.29448
AYC08198.2	0.0429448	4.29448
AAC76141.1	0.0429185	4.29185
AAC76850.1	0.0428894	4.28894
AAC73630.2	0.0428571	4.28571
AAC74478.1	0.0428571	4.28571
AAC76918.1	0.0428571	4.28571
AYC08180.1	0.0428571	4.28571
AAC74422.1	0.0427807	4.27807
AAC74276.1	0.0427632	4.27632
AAC75774.1	0.042735	4.2735
AAC76403.2	0.042735	4.2735
AAC73278.1	0.0426966	4.26966
AAC76628.1	0.0426357	4.26357
AAC73998.1	0.0425532	4.25532
AAC74141.1	0.0425532	4.25532
AAC76471.1	0.0425532	4.25532
AAC76813.1	0.0425532	4.25532
AAC77176.1	0.0424528	4.24528
AAC76917.1	0.0423497	4.23497
AAC74542.1	0.042328	4.2328
AAC76509.1	0.042328	4.2328
AAC76150.2	0.0422886	4.22886
AAC74697.1	0.0422535	4.22535
AAC74838.2	0.0422535	4.22535
AAC76443.1	0.0421754	4.21754
AAT48235.1	0.0421687	4.21687
AAC75220.1	0.0421053	4.21053
AAC75532.2	0.0421053	4.21053
AAC76243.1	0.0420712	4.20712
AAC74695.1	0.042042	4.2042
AAC75194.1	0.0420315	4.20315
AAC74596.1	0.0420168	4.20168
AAC77111.1	0.0420168	4.20168
AAC73173.1	0.042	4.2
AAC75165.1	0.0419847	4.19847
AAC73555.1	0.041958	4.1958
AAC74927.2	0.0419355	4.19355
AAC73808.1	0.0418251	4.18251
AAC76258.1	0.0418251	4.18251
AAC73584.1	0.0416667	4.16667
AAC74605.1	0.0416667	4.16667
AAC74714.2	0.0416667	4.16667
AAC75297.1	0.0416667	4.16667
AAC75363.1	0.0416667	4.16667
AAC75866.1	0.0416667	4.16667
AAC75947.2	0.0416667	4.16667
AAC76154.2	0.0416667	4.16667
AAC76373.1	0.0416667	4.16667
AAC76693.1	0.0416667	4.16667
AAT48145.1	0.0415913	4.15913
AAC77190.1	0.0415755	4.15755
AAC73455.1	0.041543	4.1543
AAC76380.1	0.0415225	4.15225
AAC74184.1	0.0415094	4.15094
AAC73507.1	0.0414508	4.14508
AAC74561.1	0.0414508	4.14508
AAC76067.1	0.0414508	4.14508
AAC74345.1	0.0414313	4.14313
AAC73187.2	0.0414013	4.14013
AAC73772.1	0.0413534	4.13534
AAC74094.1	0.0413534	4.13534
AAT48225.1	0.0413534	4.13534
AAC75964.1	0.0412979	4.12979
AAC75071.2	0.0412371	4.12371
AAC76212.1	0.0412371	4.12371
AAC76855.1	0.0412371	4.12371
AAC75512.1	0.0411985	4.11985
AAC73208.2	0.0411765	4.11765
AAD13442.2	0.0411622	4.11622
AAC75847.1	0.0411523	4.11523
AAC73169.1	0.0410959	4.10959
AAC73175.1	0.0410959	4.10959
AAC74434.2	0.0410959	4.10959
AAC75064.1	0.0410959	4.10959
AAC75664.1	0.0410959	4.10959
AAC76418.1	0.0410959	4.10959
ABD18634.1	0.0410959	4.10959
AAC74943.1	0.0409836	4.09836
AAC75065.1	0.0409836	4.09836
AAC75233.1	0.0409836	4.09836
AAC75521.1	0.0409712	4.09712
AAC75734.1	0.0409357	4.09357
AAC75315.1	0.0409091	4.09091
AAC77166.1	0.0409091	4.09091
AAC74892.1	0.0408922	4.08922
AYC08209.1	0.0408805	4.08805
AAC73987.1	0.0408163	4.08163
AAC74359.1	0.0408163	4.08163
AYC08220.1	0.0408163	4.08163
AAC76645.1	0.0407524	4.07524
AAC75378.1	0.0407407	4.07407
AAC75957.1	0.0406504	4.06504
AYC08181.1	0.0406504	4.06504
AAC76075.3	0.0405904	4.05904
AAC76465.1	0.0405797	4.05797
AAC73967.1	0.0405405	4.05405
AAC74067.2	0.0405405	4.05405
AAC74718.1	0.0404624	4.04624
AAC73928.1	0.040404	4.0404
AAC77269.1	0.040404	4.0404
AAC75457.1	0.0403397	4.03397
AAC74860.1	0.040293	4.0293
AAC76112.1	0.0402685	4.02685
AAC77051.1	0.0402685	4.02685
AAC74146.1	0.0402299	4.02299
AAC74779.1	0.0401606	4.01606
AAC74872.1	0.040107	4.0107
AAC74134.1	0.04	4
AAC74188.1	0.04	4
AAC74311.1	0.04	4
AAC75155.1	0.04	4
AAC75944.1	0.04	4
AAC76537.1	0.04	4
AAC77209.2	0.04	4
AAT48122.1	0.04	4
AAC76166.1	0.0399061	3.99061
AAC73317.1	0.0398406	3.98406
AAC75840.2	0.0398406	3.98406
AAC73721.1	0.039823	3.9823
AAT48164.1	0.0398058	3.98058
AAC75731.1	0.0397727	3.97727
AAC77079.1	0.0397351	3.97351
AAC76503.1	0.0397112	3.97112
AAC75598.2	0.0396601	3.96601
AAC76438.2	0.0396476	3.96476
AAC75465.1	0.0396341	3.96341
AAC76137.1	0.0396341	3.96341
AAC76229.1	0.0396341	3.96341
AAC73528.1	0.039604	3.9604
AAC74572.1	0.0395257	3.95257
AAD13450.1	0.0395137	3.95137
AAC75118.1	0.0395062	3.95062
AAC73445.1	0.0394089	3.94089
AAC74666.1	0.0394089	3.94089
AAC76384.1	0.0394089	3.94089
AAC76752.1	0.0394089	3.94089
AAC76767.1	0.0393939	3.93939
AAC76981.1	0.0393701	3.93701
AAC75328.2	0.0393443	3.93443
AAC76943.1	0.0393443	3.93443
AAC74516.1	0.0393258	3.93258
AAC73389.1	0.0393013	3.93013
AAC76524.1	0.0392857	3.92857
AAC73143.1	0.039267	3.9267
AAC76090.1	0.039261	3.9261
AAC74218.1	0.0392157	3.92157
AAC74265.3	0.0392157	3.92157
AAC75653.1	0.0392157	3.92157
AAC76359.2	0.0392157	3.92157
AAC74193.1	0.0391705	3.91705
AAC75914.2	0.0390625	3.90625
AAC74002.1	0.0390244	3.90244
AAC76670.2	0.0390244	3.90244
AAC76209.2	0.0390071	3.90071
AAC76598.1	0.0390071	3.90071
AAC75518.1	0.0389805	3.89805
AAC76164.1	0.038961	3.8961
AAC77046.1	0.038961	3.8961
AAT48175.1	0.0388889	3.88889
AAC75033.1	0.0388693	3.88693
AAC75648.1	0.0388601	3.88601
AAC74628.1	0.038835	3.8835
AAC76218.1	0.038835	3.8835
AAC76890.1	0.038835	3.8835
AAC77124.1	0.038835	3.8835
AAC76194.1	0.038806	3.8806
AAC75526.2	0.0387931	3.87931
AAC73298.2	0.0387597	3.87597
AAC73559.2	0.0387597	3.87597
AAC75781.1	0.0387597	3.87597
AAC76129.2	0.0387597	3.87597
AAC76358.2	0.0387597	3.87597
AAC73760.1	0.0387097	3.87097
AAC73904.1	0.0387097	3.87097
AAC76860.1	0.0387097	3.87097
AAC73418.1	0.038674	3.8674
AAC75054.1	0.038674	3.8674
AAC76672.1	0.0386473	3.86473
AAC76763.1	0.0386473	3.86473
AAC75878.1	0.0385852	3.85852
AAC73380.1	0.0384615	3.84615
AAC73846.1	0.0384615	3.84615
AAC73971.1	0.0384615	3.84615
AAC74954.1	0.0384615	3.84615
AAC75386.1	0.0384615	3.84615
AAC75533.1	0.0384615	3.84615
AAC76661.1	0.0384615	3.84615
AAC76883.1	0.0384615	3.84615
ACO60005.1	0.0384615	3.84615
AYC08254.1	0.0384615	3.84615
AAC73196.1	0.0383838	3.83838
AAC75475.1	0.0383562	3.83562
AAC74059.1	0.0382979	3.82979
AAC74517.2	0.0382848	3.82848
AAC73221.1	0.0382514	3.82514
AAC75181.1	0.0382082	3.82082
AAC74939.2	0.0381679	3.81679
AAC76057.1	0.0381679	3.81679
AAC77323.1	0.0381679	3.81679
AAC76604.1	0.0381526	3.81526
AAC74052.2	0.0380952	3.80952
AAC75693.1	0.0380952	3.80952
AAC77257.1	0.0380952	3.80952
AAC73748.1	0.0380435	3.80435
AAC73963.1	0.0380435	3.80435
AAC76376.1	0.0380435	3.80435
AAC77106.1	0.0380117	3.80117
AAC76785.1	0.0380048	3.80048
AAC75965.1	0.0379747	3.79747
AAC76969.1	0.0379747	3.79747
AAC75174.2	0.0379404	3.79404
AAC75597.1	0.037931	3.7931
AAC75038.1	0.0379147	3.79147
AAD13454.1	0.0379147	3.79147
AAC73337.1	0.0378788	3.78788
AAC75808.2	0.0378251	3.78251
AAC75333.1	0.0378151	3.78151
AAC73262.1	0.0377358	3.77358
AAC73647.1	0.0377358	3.77358
AAC74169.2	0.0377358	3.77358
AAC74600.1	0.0377358	3.77358
AAC75041.2	0.0377358	3.77358
AAC75514.1	0.0377358	3.77358
AAC75788.1	0.0377358	3.77358
AAC77080.1	0.037694	3.7694
AAC77019.3	0.0376812	3.76812
AAC76716.1	0.0376712	3.76712
AAC74271.1	0.0376569	3.76569
AAC77040.1	0.0376569	3.76569
AAC75826.1	0.0376344	3.76344
AAC73271.1	0.0376238	3.76238
AAC74496.1	0.037594	3.7594
AAC73740.1	0.0375587	3.75587
AAC75106.1	0.0375587	3.75587
AAC75245.1	0.0375427	3.75427
AAC74212.2	0.0375335	3.75335
AAC73318.2	0.0375	3.75
AAC73744.1	0.0375	3.75
AAC74017.1	0.0375	3.75
AAC75356.1	0.0375	3.75
AAC76614.1	0.0374593	3.74593
AAC76688.1	0.037415	3.7415
AAD13439.1	0.037415	3.7415
AAC75307.2	0.0374065	3.74065
AAC75447.1	0.0373832	3.73832
AAC75639.2	0.0373832	3.73832
AAC77032.1	0.0373832	3.73832
AAC73374.1	0.0373134	3.73134
AAC73870.1	0.0372671	3.72671
AAC74813.1	0.0372671	3.72671
AAC74814.1	0.0372671	3.72671
AAC75362.1	0.0372093	3.72093
AAC74408.2	0.0371901	3.71901
AAC76540.1	0.0371901	3.71901
AAT48137.1	0.0371846	3.71846
AAC76659.1	0.0371747	3.71747
AAC75316.1	0.0371622	3.71622
AAC74139.1	0.0371429	3.71429
AAC74653.1	0.0371287	3.71287
AAC74398.1	0.0370861	3.70861
AAC73589.1	0.037037	3.7037
AAC74357.1	0.037037	3.7037
AAC74377.1	0.037037	3.7037
AAC74739.1	0.037037	3.7037
AAC75353.2	0.037037	3.7037
AAC75617.1	0.037037	3.7037
AAC75720.1	0.037037	3.7037
AAC76450.1	0.037037	3.7037
AAC76466.1	0.037037	3.7037
AYC08178.1	0.037037	3.7037
AYC08229.1	0.037037	3.7037
AYC08260.1	0.037037	3.7037
QNV50540.1	0.037037	3.7037
AAC74681.1	0.0369515	3.69515
AAT48134.1	0.0369128	3.69128
AAC73689.1	0.0369004	3.69004
AAC75911.2	0.0368764	3.68764
AAC77336.1	0.036855	3.6855
AAC74452.1	0.0368098	3.68098
AAC75987.2	0.0368098	3.68098
AAC73911.2	0.0367893	3.67893
AAC74622.2	0.0367647	3.67647
AAC74756.1	0.0367647	3.67647
AAC75760.1	0.0367647	3.67647
AAC77149.2	0.0367232	3.67232
AAC74710.1	0.0366972	3.66972
AAC74023.1	0.0366492	3.66492
AAC73142.1	0.03663	3.663
AAC76631.1	0.03663	3.663
AAT48213.1	0.0366197	3.66197
AAC74251.1	0.0365854	3.65854
AAC74557.1	0.0365854	3.65854
AAC75354.2	0.0365854	3.65854
AAC76002.2	0.0365682	3.65682
AAC74264.1	0.0365297	3.65297
AAC75224.1	0.0365297	3.65297
AAC75377.1	0.0365297	3.65297
AAC75937.1	0.0365297	3.65297
AAC75543.2	0.0364964	3.64964
AAC76541.1	0.0364964	3.64964
AAC76669.2	0.0364964	3.64964
AAC73326.1	0.0364583	3.64583
AAC75197.2	0.0364583	3.64583
AAC75915.1	0.0364583	3.64583
AAC73820.1	0.0364416	3.64416
AAC74940.1	0.0364372	3.64372
AAC73506.2	0.0364238	3.64238
AAC73709.1	0.0364078	3.64078
AAC74473.4	0.0363636	3.63636
AAC74914.1	0.0363636	3.63636
AAC74975.1	0.0363636	3.63636
AAC75313.4	0.0363636	3.63636
AAC76340.1	0.0363636	3.63636
AAC76394.1	0.0363636	3.63636
AAC76660.1	0.0363636	3.63636
AAC76697.1	0.0363636	3.63636
AAC76986.1	0.0363322	3.63322
AAC73876.1	0.0363196	3.63196
AAC73407.2	0.0362812	3.62812
AAC73701.1	0.0362694	3.62694
AAC74728.1	0.0362694	3.62694
AAC76192.1	0.0362538	3.62538
AAC75962.1	0.0362117	3.62117
AAC76738.1	0.0361991	3.61991
AAC74803.1	0.0361446	3.61446
AAC74288.1	0.0360825	3.60825
AAC76879.1	0.0360825	3.60825
AAC74741.4	0.036036	3.6036
AAC76519.1	0.036036	3.6036
AAC76662.2	0.036036	3.6036
AAC75102.1	0.0360111	3.60111
AAC75507.1	0.0359712	3.59712
AAC75813.2	0.0359551	3.59551
AAC75974.1	0.0359477	3.59477
AAC76190.1	0.0359281	3.59281
AAC76940.1	0.0359281	3.59281
AAC73700.1	0.0359116	3.59116
AAC75221.1	0.0359116	3.59116
AAC74081.1	0.0358974	3.58974
AAC74492.1	0.0358974	3.58974
AAC75196.2	0.0358974	3.58974
AAC73883.2	0.0358744	3.58744
AAC74152.1	0.0358306	3.58306
AAC74789.1	0.0358255	3.58255
AAC75544.2	0.0358209	3.58209
AAT48234.1	0.0357995	3.57995
AAC73410.1	0.0357895	3.57895
AAC73300.2	0.0357143	3.57143
AAC73302.1	0.0357143	3.57143
AAC73605.1	0.0357143	3.57143
AAC73649.1	0.0357143	3.57143
AAC73927.1	0.0357143	3.57143
AAC74144.1	0.0357143	3.57143
AAC74482.1	0.0357143	3.57143
AAC75323.1	0.0357143	3.57143
AAC75334.2	0.0357143	3.57143
AAC75542.1	0.0357143	3.57143
AAC76222.2	0.0357143	3.57143
AAC76336.1	0.0357143	3.57143
AAC76383.2	0.0357143	3.57143
AAC77017.1	0.0357143	3.57143
AAC77097.1	0.0357143	3.57143
AAC77485.1	0.0357143	3.57143
AAT48240.1	0.0357143	3.57143
ABD18681.1	0.0357143	3.57143
ABV59574.1	0.0357143	3.57143
QNV50529.1	0.0357143	3.57143
AAC76674.1	0.0356125	3.56125
AAC76983.1	0.0355987	3.55987
AAC73625.1	0.035503	3.5503
AAC74044.1	0.035503	3.5503
AAC74837.1	0.035503	3.5503
AAC73364.1	0.0354839	3.54839
AAC75022.2	0.035461	3.5461
AAC76317.1	0.035461	3.5461
AAC76976.2	0.035461	3.5461
AAT48186.1	0.0354359	3.54359
AAC73224.1	0.0354331	3.54331
AAC73517.1	0.0354223	3.54223
AAC73671.1	0.0354167	3.54167
AAC77179.1	0.0353982	3.53982
AAC77202.1	0.0353698	3.53698
AAC75656.1	0.0352941	3.52941
AAC76217.1	0.0352941	3.52941
ABD18718.1	0.0352941	3.52941
AAC74343.1	0.0352645	3.52645
AAC73408.1	0.0352113	3.52113
AAC74191.1	0.0351906	3.51906
AAC75351.1	0.0351759	3.51759
AAC76805.1	0.0351759	3.51759
AAC76437.1	0.0351562	3.51562
AAC77320.2	0.0351562	3.51562
AAC73814.1	0.0351288	3.51288
AAT48151.1	0.035124	3.5124
AAC73597.1	0.0350877	3.50877
AAC74527.2	0.0350877	3.50877
AAC77356.1	0.0350877	3.50877
ABD18711.1	0.0350877	3.50877
ABP93443.1	0.0350877	3.50877
AAC75366.1	0.0350195	3.50195
AAT48238.1	0.0350195	3.50195
AAC75312.1	0.035	3.5
AAC74915.1	0.0349854	3.49854
AAC75876.1	0.0349854	3.49854
AAC74488.1	0.034965	3.4965
AAC74795.1	0.034965	3.4965
AAC76171.1	0.034965	3.4965
AAC76180.1	0.034965	3.4965
AAC74143.1	0.0349462	3.49462
AAC76675.1	0.0349345	3.49345
AAC73610.1	0.0348837	3.48837
AAC76639.1	0.0348837	3.48837
AAC77114.1	0.0348837	3.48837
AAC76968.1	0.0348653	3.48653
AAC75771.1	0.0348525	3.48525
AAC76098.1	0.0348259	3.48259
AAC73503.1	0.0348028	3.48028
AAC73427.1	0.0347826	3.47826
AAC76022.1	0.0347826	3.47826
AAT48205.1	0.0347826	3.47826
AAC76655.1	0.0347594	3.47594
AAT48176.1	0.0347594	3.47594
AAC77331.2	0.034749	3.4749
AAC76025.2	0.0347222	3.47222
AAC73628.1	0.0347072	3.47072
AAC76831.1	0.0347003	3.47003
AAC76264.1	0.0346667	3.46667
AAC73202.1	0.0346232	3.46232
AAT48229.1	0.0346154	3.46154
AAT48211.1	0.0345745	3.45745
AAC75919.1	0.0345188	3.45188
AAC73134.1	0.0344828	3.44828
AAC73399.1	0.0344828	3.44828
AAC73732.1	0.0344828	3.44828
AAC73770.1	0.0344828	3.44828
AAC74007.1	0.0344828	3.44828
AAC74170.1	0.0344828	3.44828
AAC74447.1	0.0344828	3.44828
AAC74806.1	0.0344828	3.44828
AAC75768.1	0.0344828	3.44828
AAC75956.2	0.0344828	3.44828
AAC76399.1	0.0344828	3.44828
AAC77182.1	0.0344828	3.44828
AAC77196.1	0.0344828	3.44828
ABP93447.1	0.0344828	3.44828
AYC08185.1	0.0344828	3.44828
AYC08224.1	0.0344828	3.44828
AAC76254.2	0.0343643	3.43643
AAC73794.1	0.0343593	3.43593
AAC75682.1	0.0343348	3.43348
AAC74211.1	0.0343137	3.43137
AAC73768.1	0.034296	3.4296
AAC75675.1	0.0342936	3.42936
AAC73569.1	0.0342857	3.42857
AAC76854.2	0.0342857	3.42857
AAC77121.2	0.0342857	3.42857
AAC73729.1	0.0342679	3.42679
AAC75429.1	0.0342523	3.42523
AAC76404.1	0.0342466	3.42466
AAC76436.1	0.0342466	3.42466
AAC76701.1	0.0342052	3.42052
AAC74397.1	0.034188	3.4188
AAC75324.1	0.0341727	3.41727
AAC75921.1	0.0341686	3.41686
AAC73981.1	0.0341463	3.41463
AAC74661.1	0.0341463	3.41463
AAC76926.1	0.0341463	3.41463
AAC75218.1	0.0341297	3.41297
AAC76867.1	0.0341151	3.41151
AAC73279.1	0.0340909	3.40909
AAC75935.1	0.0340909	3.40909
AAC74941.1	0.0340557	3.40557
AAC76744.1	0.0340426	3.40426
AAC75241.1	0.0340265	3.40265
AAC75122.1	0.0340136	3.40136
AAC73214.1	0.0339806	3.39806
AAC76092.1	0.0339806	3.39806
AAC75131.1	0.0339506	3.39506
AAC73359.1	0.0339426	3.39426
AAC74486.1	0.0339426	3.39426
AAC77240.1	0.0339426	3.39426
AAC74129.1	0.0338983	3.38983
AAC74310.1	0.0338983	3.38983
AAC74341.2	0.0338983	3.38983
AAC74759.2	0.0338983	3.38983
AAC74881.1	0.0338983	3.38983
AAC76327.1	0.0338983	3.38983
AAC77027.1	0.0338983	3.38983
AYC08226.1	0.0338983	3.38983
AAC75706.2	0.0338462	3.38462
AAC73315.1	0.0338164	3.38164
AAC75261.2	0.0338164	3.38164
AAC75083.2	0.0338028	3.38028
AAC75365.1	0.0337838	3.37838
AAC75629.1	0.0337838	3.37838
AAC76882.1	0.0337838	3.37838
AAC74570.2	0.0337662	3.37662
AAC74777.1	0.0337553	3.37553
AAC75420.2	0.0337079	3.37079
AAC76114.1	0.0337079	3.37079
AAC74223.1	0.03367	3.367
AAC76703.2	0.03367	3.367
AAC77493.1	0.03367	3.367
AAC74784.1	0.0336391	3.36391
AAC75829.1	0.0336323	3.36323
AAC73956.2	0.0336134	3.36134
AAC76727.1	0.0336134	3.36134
AAC73638.1	0.0335917	3.35917
AAC76047.1	0.0335917	3.35917
AAC76406.1	0.0335917	3.35917
AAC77253.1	0.0335878	3.35878
AAC74372.1	0.0335821	3.35821
AAC77092.1	0.0335664	3.35664
AAC75263.2	0.033557	3.3557
AAC76454.1	0.033543	3.3543
AAC75234.1	0.0335366	3.35366
AAC76032.1	0.0335366	3.35366
AAC74509.1	0.0335196	3.35196
AAC76070.1	0.0334928	3.34928
AAC74046.2	0.0334728	3.34728
AAC74776.1	0.0334728	3.34728
AAC77085.1	0.0334728	3.34728
AAC76575.3	0.033462	3.3462
AAC75676.1	0.0334572	3.34572
AAC75304.1	0.0334448	3.34448
AAC75484.2	0.0334448	3.34448
AAC75489.1	0.0334448	3.34448
AAC75941.1	0.0334378	3.34378
AAC73163.1	0.0334347	3.34347
AAC73868.1	0.0334347	3.34347
AAC76652.2	0.0334262	3.34262
AAC76617.1	0.033406	3.3406
AAC73230.2	0.0333333	3.33333
AAC73275.2	0.0333333	3.33333
AAC73896.1	0.0333333	3.33333
AAC73910.1	0.0333333	3.33333
AAC73938.1	0.0333333	3.33333
AAC74042.1	0.0333333	3.33333
AAC75156.1	0.0333333	3.33333
AAC75754.1	0.0333333	3.33333
AAC76271.1	0.0333333	3.33333
AAC76407.2	0.0333333	3.33333
AAC76686.2	0.0333333	3.33333
AAC77062.1	0.0333333	3.33333
AAC77088.1	0.0333333	3.33333
AAT48202.1	0.0333333	3.33333
AYC08201.1	0.0333333	3.33333
AAC74419.1	0.033264	3.3264
AAC73429.1	0.0332103	3.32103
AAC73622.1	0.0332103	3.32103
AAC76349.1	0.0332103	3.32103
AAC73447.1	0.0332031	3.32031
AAC76233.1	0.033195	3.3195
AAC76676.1	0.033189	3.3189
AAC74921.1	0.0331675	3.31675
AAC76593.1	0.0331633	3.31633
AAC73999.2	0.0331565	3.31565
AAC75835.1	0.0331492	3.31492
AAC75555.1	0.0331384	3.31384
AAC73648.1	0.0331126	3.31126
AAC75142.1	0.0331126	3.31126
AAC77078.2	0.0331126	3.31126
AAC73188.2	0.033101	3.3101
AAC75046.1	0.0330579	3.30579
AAC77073.1	0.0330579	3.30579
AAC74082.1	0.0330189	3.30189
AAC77278.1	0.0329949	3.29949
AAC73341.1	0.0329897	3.29897
AAC74012.1	0.032967	3.2967
AAC75949.1	0.032967	3.2967
AAC75999.1	0.032967	3.2967
AAC76342.1	0.032967	3.2967
AAC76987.1	0.032967	3.2967
AAC77250.1	0.032967	3.2967
AAC76657.1	0.0329412	3.29412
AAC74615.1	0.0329218	3.29218
AAC76044.1	0.0329114	3.29114
AAC74315.1	0.0328947	3.28947
AAC74734.1	0.0328638	3.28638
AAC75127.2	0.0328638	3.28638
AAC75496.1	0.0328638	3.28638
AAC74190.1	0.0328467	3.28467
AAC75388.1	0.0328467	3.28467
AAC76812.2	0.0328467	3.28467
AAC76884.1	0.0328467	3.28467
AAC75605.1	0.0328283	3.28283
AAC73787.1	0.0327869	3.27869
AAC74300.1	0.0327869	3.27869
AAC74754.1	0.0327869	3.27869
AAC74854.1	0.0327869	3.27869
AAC75440.1	0.0327869	3.27869
AAC75498.2	0.0327869	3.27869
AAC76995.1	0.0327869	3.27869
AAC76048.2	0.0327273	3.27273
AAC74206.2	0.0326797	3.26797
AAC76054.1	0.0326531	3.26531
AAC73861.1	0.032634	3.2634
AAC76220.1	0.0326087	3.26087
AAC77287.2	0.0326087	3.26087
AAT48177.1	0.0326087	3.26087
AAC74869.2	0.0325733	3.25733
AAC74724.1	0.0325581	3.25581
AAC77036.1	0.0325581	3.25581
AAC73459.1	0.0325203	3.25203
AAC77171.1	0.0325203	3.25203
AAC74296.1	0.032491	3.2491
AAC74556.1	0.0324675	3.24675
AAC74778.1	0.0324675	3.24675
AAC76253.1	0.0324675	3.24675
AAC77194.1	0.0324675	3.24675
AAC74381.1	0.0324324	3.24324
AAC75099.1	0.0324324	3.24324
AAC73228.1	0.0324149	3.24149
AAC75272.1	0.0324074	3.24074
AAC73804.1	0.0323887	3.23887
AAC75215.1	0.0323741	3.23741
AAC77045.1	0.0323625	3.23625
AAC75104.1	0.0323276	3.23276
AAC76126.1	0.0323232	3.23232
AAC73817.1	0.0323129	3.23129
AAC73297.1	0.0322581	3.22581
AAC73319.1	0.0322581	3.22581
AAC73563.1	0.0322581	3.22581
AAC73679.1	0.0322581	3.22581
AAC74944.2	0.0322581	3.22581
AAC75116.1	0.0322581	3.22581
AAC75472.1	0.0322581	3.22581
AAC76600.1	0.0322581	3.22581
ABP93445.1	0.0322581	3.22581
AYC08199.1	0.0322581	3.22581
QNV50519.1	0.0322581	3.22581
AAT48142.1	0.0321782	3.21782
AAC75114.1	0.0321716	3.21716
AAC76950.1	0.0321637	3.21637
AAC74942.2	0.0321384	3.21384
AAC77147.1	0.0321285	3.21285
AAC74683.1	0.0321199	3.21199
AAC77224.1	0.03207	3.207
AAC76015.1	0.0320641	3.20641
AAC73372.1	0.0320611	3.20611
AAC74480.1	0.0320366	3.20366
AAC74818.1	0.0320197	3.20197
AAC73570.1	0.032	3.2
AAC73935.1	0.032	3.2
AAC76865.1	0.0319829	3.19829
AAC76656.1	0.0319767	3.19767
AAC75154.1	0.0319149	3.19149
AAC75246.1	0.0319149	3.19149
AAC75545.1	0.0319149	3.19149
AAC75836.1	0.0319149	3.19149
AAC75975.1	0.0319149	3.19149
AAC76127.1	0.0319149	3.19149
AAC76453.1	0.0319018	3.19018
AAC75346.2	0.0318792	3.18792
AAC76175.1	0.0318725	3.18725
AAC75439.1	0.0318584	3.18584
AAC73451.1	0.0318471	3.18471
AAC76630.1	0.0318471	3.18471
AAC73942.2	0.0318302	3.18302
AAC75711.2	0.0318182	3.18182
AAC76130.1	0.0318182	3.18182
AAC75522.1	0.0318021	3.18021
AAC74696.2	0.0317919	3.17919
AAC74832.2	0.0317919	3.17919
AAC75873.1	0.0317919	3.17919
AAC73802.1	0.0317797	3.17797
AAC73242.1	0.031746	3.1746
AAC73492.1	0.031746	3.1746
AAC73922.1	0.031746	3.1746
AAC74544.2	0.031746	3.1746
AAC74592.1	0.031746	3.1746
AAC74648.1	0.031746	3.1746
AAC74775.1	0.031746	3.1746
AAC75371.1	0.031746	3.1746
AAC75616.1	0.031746	3.1746
AAC75946.1	0.031746	3.1746
AAC75992.1	0.031746	3.1746
AAC76030.1	0.031746	3.1746
AAC76119.2	0.031746	3.1746
AAC75950.1	0.0317073	3.17073
AAC73837.1	0.0317003	3.17003
AAC75587.2	0.0316901	3.16901
AAC74532.2	0.0316742	3.16742
AAC76361.1	0.0316456	3.16456
AAC73285.1	0.0316206	3.16206
AAC74774.1	0.0316092	3.16092
AAC75857.1	0.0316027	3.16027
AAC74062.1	0.0315789	3.15789
AAC76034.1	0.0315789	3.15789
AAC76368.1	0.0315789	3.15789
AAC77074.1	0.0315315	3.15315
AAC73619.1	0.0315186	3.15186
AAC74689.1	0.0315091	3.15091
AAC73176.1	0.0314961	3.14961
AAC75461.1	0.0314961	3.14961
AAC77223.1	0.0314961	3.14961
AAC73958.1	0.0314685	3.14685
AAC73159.1	0.0314465	3.14465
AAC73386.1	0.0314465	3.14465
AAC73841.1	0.0314286	3.14286
AAC73311.1	0.0314136	3.14136
AAC75830.1	0.0313901	3.13901
AAC74272.1	0.0313725	3.13725
AAC76901.1	0.0313725	3.13725
AAC77332.1	0.0313589	3.13589
AAC74505.1	0.0313199	3.13199
AAC75752.1	0.0313152	3.13152
AAC73323.1	0.03125	3.125
AAC73402.1	0.03125	3.125
AAC73475.1	0.03125	3.125
AAC73642.1	0.03125	3.125
AAC73650.1	0.03125	3.125
AAC73719.2	0.03125	3.125
AAC73863.1	0.03125	3.125
AAC73885.1	0.03125	3.125
AAC73887.1	0.03125	3.125
AAC74111.1	0.03125	3.125
AAC74883.1	0.03125	3.125
AAC75150.1	0.03125	3.125
AAC75669.1	0.03125	3.125
AAC75990.2	0.03125	3.125
AAT48162.1	0.03125	3.125
AYC08225.1	0.03125	3.125
QNV50556.1	0.03125	3.125
AAC75604.1	0.0311751	3.11751
AAC73974.1	0.0311526	3.11526
AAC77105.1	0.0311419	3.11419
AAC77492.1	0.0311284	3.11284
AAC73493.1	0.0311111	3.11111
AAC73788.1	0.0311111	3.11111
AAC73891.2	0.0311111	3.11111
AAC76525.1	0.0311111	3.11111
AAC75602.2	0.031107	3.1107
AAC76064.1	0.0310881	3.10881
AAC75314.1	0.0310559	3.10559
AYC08252.1	0.0310559	3.10559
AAC74123.1	0.0310078	3.10078
AAT48230.1	0.0310078	3.10078
AAC77070.1	0.0309973	3.09973
AAC75620.1	0.0309735	3.09735
AAC77057.1	0.0309735	3.09735
AAC73205.1	0.0309524	3.09524
AAC74171.2	0.0309278	3.09278
AAC77061.1	0.0309278	3.09278
AAC73508.1	0.0308989	3.08989
AAT48143.1	0.030888	3.0888
AAC73908.1	0.0308789	3.08789
AAC75119.1	0.0308642	3.08642
AAC76845.1	0.0308642	3.08642
AAC73884.1	0.030837	3.0837
AAC73759.1	0.0308219	3.08219
AAC75531.1	0.0308219	3.08219
AAC77071.2	0.0308219	3.08219
AAC73416.1	0.0307692	3.07692
AAC74060.1	0.0307692	3.07692
AAC74297.1	0.0307692	3.07692
AAC74573.1	0.0307692	3.07692
AAC74609.1	0.0307692	3.07692
AAC76356.1	0.0307692	3.07692
AAC76500.1	0.0307692	3.07692
AAC76740.1	0.0307692	3.07692
AAC77256.1	0.0307692	3.07692
ABD18642.1	0.0307692	3.07692
AAC74599.1	0.0307167	3.07167
AAC74048.1	0.0307018	3.07018
AAC74215.1	0.0307018	3.07018
AAC76024.1	0.0306947	3.06947
AAC73763.1	0.0306905	3.06905
AAC75890.1	0.0306748	3.06748
AAC74333.2	0.0306122	3.06122
AAC74352.1	0.0306122	3.06122
AAC74690.1	0.0306122	3.06122
AAC75204.1	0.0306122	3.06122
AAC76058.1	0.0306122	3.06122
AAC76183.1	0.0306122	3.06122
AAC73414.1	0.0305755	3.05755
AAC73502.1	0.0305677	3.05677
AAC75891.1	0.0305677	3.05677
AAC74295.1	0.0305556	3.05556
AAC74396.2	0.0305344	3.05344
AAC75849.1	0.0305344	3.05344
AAC77205.1	0.0305344	3.05344
AAC75588.2	0.0305164	3.05164
AAC73627.1	0.0304878	3.04878
AAC74092.2	0.0304878	3.04878
AAC75268.1	0.0304878	3.04878
AAC75416.1	0.0304878	3.04878
AAC76038.1	0.0304878	3.04878
AAC76122.2	0.0304878	3.04878
AAC75500.1	0.0304569	3.04569
AAC77208.2	0.0304569	3.04569
AAC76872.1	0.0304348	3.04348
AAC75907.1	0.0304054	3.04054
AAC73357.1	0.030303	3.0303
AAC74260.1	0.030303	3.0303
AAC75364.1	0.030303	3.0303
AAC77031.1	0.030303	3.0303
AAC77161.1	0.030303	3.0303
AAT48237.1	0.030303	3.0303
ABD18697.1	0.030303	3.0303
ABP93435.1	0.030303	3.0303
AAC77305.1	0.0302457	3.02457
AAC75958.2	0.0302013	3.02013
AAC76654.1	0.0301887	3.01887
AAC73270.1	0.0301724	3.01724
AAC76894.1	0.0301724	3.01724
AAC73534.1	0.0301659	3.01659
AYC08179.1	0.0301624	3.01624
AAC75909.1	0.0301508	3.01508
AAC74722.1	0.030137	3.0137
AAC74340.1	0.0301205	3.01205
AAC77221.1	0.0301205	3.01205
AAT48180.1	0.0301129	3.01129
AAC74410.1	0.0301003	3.01003
AAC76546.2	0.0301003	3.01003
AAC74885.2	0.0300752	3.00752
AAC75164.1	0.0300752	3.00752
AAC76947.1	0.0300546	3.00546
AAC73183.1	0.0300429	3.00429
AAC74201.2	0.0300429	3.00429
AAC76847.1	0.0300429	3.00429
AAC73686.2	0.03	3
AAC73704.1	0.03	3
AAC74932.2	0.03	3
AAC76386.1	0.03	3
AAC76897.1	0.03	3
AAC77246.2	0.03	3
AAC75097.1	0.0299728	2.99728
AAC73170.1	0.0299587	2.99587
AAC73579.1	0.0299539	2.99539
AAC73376.1	0.0299401	2.99401
AAC73899.1	0.0299401	2.99401
AAC74329.1	0.0299401	2.99401
AAC74857.1	0.0299401	2.99401
AAC74972.1	0.0299401	2.99401
AAC76451.1	0.0299401	2.99401
AAC74222.1	0.0299145	2.99145
AAC73131.1	0.0299003	2.99003
AAC73464.1	0.0299003	2.99003
AAC74484.1	0.0299003	2.99003
AAC75057.1	0.0299003	2.99003
AAC75899.1	0.0299003	2.99003
AAC76081.1	0.0299003	2.99003
AAC77229.1	0.0299003	2.99003
AAC73182.1	0.0298507	2.98507
AAC73421.1	0.0298507	2.98507
AAC73830.1	0.0298507	2.98507
AAC74819.1	0.0298507	2.98507
AAC76134.1	0.0298507	2.98507
AAC76381.1	0.0298507	2.98507
AAC77309.1	0.0298507	2.98507
AAC75805.1	0.0298246	2.98246
AAC76558.2	0.0298165	2.98165
AAC75527.1	0.0298063	2.98063
AAC73371.2	0.0298013	2.98013
AAC73867.1	0.0298013	2.98013
AAC74318.1	0.0298013	2.98013
AAC75794.1	0.0298013	2.98013
AAC73749.1	0.0297872	2.97872
AAC75329.1	0.0297767	2.97767
AAT48161.1	0.02977	2.977
AAC74551.2	0.0297619	2.97619
AAC77011.2	0.0297398	2.97398
AAC74737.1	0.029703	2.9703
AAC74766.1	0.029703	2.9703
AAC77151.1	0.029703	2.9703
AAC77283.1	0.029703	2.9703
AAC74379.2	0.029661	2.9661
AAC73488.1	0.0296496	2.96496
AAC77486.2	0.0296443	2.96443
AAC74198.1	0.0296167	2.96167
AAC75858.1	0.0296053	2.96053
AAC75087.1	0.0295567	2.95567
AAC75766.1	0.0295567	2.95567
AAC74526.1	0.0295359	2.95359
AAC73909.1	0.0295203	2.95203
AAC74727.1	0.0295203	2.95203
AAC75021.1	0.0295203	2.95203
AAT48226.1	0.0295203	2.95203
AAC75850.1	0.0295082	2.95082
AAC74652.1	0.0294985	2.94985
AAC76651.1	0.0294985	2.94985
AAC76875.1	0.0294985	2.94985
AAC76809.1	0.0294811	2.94811
AAC75072.1	0.0294737	2.94737
AAC73482.1	0.0294118	2.94118
AAC73660.1	0.0294118	2.94118
AAC73869.1	0.0294118	2.94118
AAC74085.1	0.0294118	2.94118
AAC76306.1	0.0294118	2.94118
AAC76396.2	0.0294118	2.94118
AAC76684.1	0.0294118	2.94118
AAC76815.1	0.0294118	2.94118
AAC77234.1	0.0294118	2.94118
AAC77267.2	0.0294118	2.94118
AAC77347.2	0.0294118	2.94118
AAC73171.1	0.0293742	2.93742
AAC73241.1	0.0293399	2.93399
AAC75525.1	0.0293333	2.93333
AAC76252.1	0.0293333	2.93333
AAC74864.2	0.0293255	2.93255
AAC76640.1	0.0293255	2.93255
AAC74504.2	0.029316	2.9316
AAC75110.1	0.0292887	2.92887
AAC75186.2	0.0292887	2.92887
AAC75803.1	0.0292793	2.92793
AAC75534.2	0.0292683	2.92683
AAC75904.1	0.0292553	2.92553
AAC75580.1	0.0292398	2.92398
AAC76591.1	0.0292398	2.92398
AAC73894.2	0.0292208	2.92208
AAC75190.1	0.0292208	2.92208
AAC74106.1	0.0291971	2.91971
AAC75036.1	0.0291971	2.91971
AAC76710.1	0.0291971	2.91971
AAC73310.1	0.0291545	2.91545
AAC77039.1	0.0291411	2.91411
AAC74703.1	0.0291262	2.91262
AAC75076.2	0.0291262	2.91262
AAC76346.1	0.0291262	2.91262
AYC08191.1	0.0291262	2.91262
AAC74815.1	0.0290828	2.90828
AAC75592.1	0.0290698	2.90698
AAC77333.1	0.0290698	2.90698
AAC77321.1	0.0290456	2.90456
AAC73523.1	0.0290323	2.90323
AAC73806.1	0.0290323	2.90323
AAC75390.2	0.0290323	2.90323
AAC73129.1	0.0289855	2.89855
AAC73343.1	0.0289855	2.89855
AAC73540.1	0.0289855	2.89855
AAC74154.1	0.0289855	2.89855
AAC74520.2	0.0289855	2.89855
AAC75018.1	0.0289855	2.89855
AAC75258.1	0.0289855	2.89855
AAC75795.1	0.0289855	2.89855
AAC75128.1	0.0289593	2.89593
AAC73951.1	0.0289256	2.89256
AAC73629.1	0.0289017	2.89017
AAC75152.1	0.0289017	2.89017
AAC75212.1	0.0289017	2.89017
AAC76581.1	0.0289017	2.89017
AAC74550.1	0.0288925	2.88925
AAC74804.1	0.0288889	2.88889
AAC73774.1	0.0288809	2.88809
AAC74243.1	0.0288809	2.88809
AAC75460.1	0.0288809	2.88809
AAC74021.1	0.0288714	2.88714
AAC75430.2	0.0288714	2.88714
AYC08169.1	0.0288714	2.88714
AAC74308.1	0.0288693	2.88693
AAC74117.2	0.0288462	2.88462
AAC74390.1	0.0288462	2.88462
AAC75638.2	0.0288248	2.88248
AAC73320.1	0.0288066	2.88066
AAC75983.2	0.0288066	2.88066
AAC77137.1	0.0288066	2.88066
AYC08172.1	0.0288066	2.88066
AAC74950.1	0.0287958	2.87958
AAC74562.2	0.028786	2.8786
AAC76644.1	0.0287356	2.87356
AAC77301.1	0.0287356	2.87356
AAC73702.1	0.0287081	2.87081
AAC73807.1	0.0286885	2.86885
AAC75473.1	0.0286885	2.86885
AAC73185.1	0.0286807	2.86807
AAT48206.1	0.0286738	2.86738
AAC76866.1	0.0286533	2.86533
AAC76170.1	0.0286458	2.86458
AAC75343.2	0.0286344	2.86344
AAC73535.1	0.0285714	2.85714
AAC73738.2	0.0285714	2.85714
AAC74131.1	0.0285714	2.85714
AAC74625.1	0.0285714	2.85714
AAC74805.1	0.0285714	2.85714
AAC75146.2	0.0285714	2.85714
AAC75560.1	0.0285714	2.85714
AAC75755.1	0.0285714	2.85714
AAC76069.1	0.0285714	2.85714
AAC76239.1	0.0285714	2.85714
AAC76382.1	0.0285714	2.85714
AAC76920.1	0.0285714	2.85714
AAC77198.1	0.0285714	2.85714
AAT48126.1	0.0285714	2.85714
AAT48127.1	0.0285714	2.85714
AAT48128.1	0.0285714	2.85714
AAT48189.1	0.0285714	2.85714
ABD18671.2	0.0285714	2.85714
AAC75562.1	0.0285088	2.85088
AAC74109.1	0.0285006	2.85006
AAC74660.4	0.0285006	2.85006
AAC76921.1	0.0284974	2.84974
AAC73426.1	0.028481	2.8481
AAC76952.1	0.028481	2.8481
AAC75585.1	0.0284553	2.84553
AAC76807.1	0.0284553	2.84553
AAC74705.1	0.028436	2.8436
AAC75375.1	0.028436	2.8436
AAC76186.2	0.028436	2.8436
AAC73258.2	0.0284091	2.84091
AAC73778.1	0.0284091	2.84091
AAC75069.1	0.0284091	2.84091
AAC75405.1	0.0284091	2.84091
AAC76914.1	0.0284091	2.84091
AAC77183.1	0.0284091	2.84091
AAC73730.2	0.0283912	2.83912
AAC75487.2	0.0283688	2.83688
AAC75828.1	0.0283224	2.83224
AAC73388.1	0.0283019	2.83019
AAC74338.1	0.0283019	2.83019
AAC75593.1	0.0283019	2.83019
AAC76810.1	0.0283019	2.83019
AAC77244.1	0.0283019	2.83019
AYC08176.2	0.0283019	2.83019
AAC74994.1	0.0282828	2.82828
AAC76116.1	0.0282738	2.82738
AAC76582.1	0.0282686	2.82686
AAC76936.1	0.0282686	2.82686
AAC74563.3	0.0282609	2.82609
AAC76713.2	0.0282486	2.82486
AAC77060.1	0.0282486	2.82486
AAC74004.1	0.0282258	2.82258
AAC74612.1	0.0282258	2.82258
AAC74856.2	0.0282258	2.82258
AAC75162.1	0.0282258	2.82258
AAC76906.1	0.0282258	2.82258
AAC76638.2	0.0282132	2.82132
AAC76734.1	0.0282132	2.82132
AAC73382.1	0.028169	2.8169
AAC73624.1	0.028169	2.8169
AAC73731.2	0.028169	2.8169
AAC74216.1	0.028169	2.8169
AAC74554.2	0.028169	2.8169
AAC75709.1	0.028169	2.8169
AAC75925.2	0.028169	2.8169
AAC76237.1	0.028169	2.8169
AAC77292.1	0.028169	2.8169
AAC74366.1	0.0281124	2.81124
AAC76595.1	0.0281065	2.81065
AAC75916.1	0.0281008	2.81008
AAC74274.1	0.0280899	2.80899
AAC73990.1	0.0280702	2.80702
AAC75441.1	0.0280702	2.80702
AAC73599.1	0.0280505	2.80505
AAC75678.1	0.0280112	2.80112
AAC76691.2	0.028	2.8
AAC75571.1	0.027972	2.7972
AAC77168.1	0.027972	2.7972
AAC76977.1	0.027957	2.7957
AAC75299.1	0.027933	2.7933
AAC76364.1	0.0279188	2.79188
AAC76954.1	0.0279188	2.79188
AAC76533.1	0.027907	2.7907
AAC75802.1	0.0278884	2.78884
AAT48227.1	0.0278884	2.78884
AAC75264.1	0.0278746	2.78746
AAC77023.1	0.0278552	2.78552
AAT48215.1	0.0278552	2.78552
AAC75506.2	0.0278481	2.78481
AAC73135.1	0.0277778	2.77778
AAC73452.3	0.0277778	2.77778
AAC73970.1	0.0277778	2.77778
AAC74305.1	0.0277778	2.77778
AAC75282.1	0.0277778	2.77778
AAC75625.1	0.0277778	2.77778
AAC76379.1	0.0277778	2.77778
AAC76391.1	0.0277778	2.77778
AAD13451.4	0.0277778	2.77778
ACO60012.1	0.0277778	2.77778
AYC08195.1	0.0277778	2.77778
QNV50550.1	0.0277778	2.77778
AAC75913.1	0.0277264	2.77264
AAC77144.2	0.0277264	2.77264
AAC74432.1	0.0277136	2.77136
AAC73969.1	0.0277045	2.77045
AAC75444.1	0.0277008	2.77008
AAC77115.2	0.0276923	2.76923
AAC75198.1	0.027668	2.7668
AAC75786.1	0.027668	2.7668
AAC76107.1	0.027668	2.7668
AAC76834.1	0.027668	2.7668
AAC77077.1	0.027668	2.7668
AAC77296.1	0.0276596	2.76596
AAC77127.1	0.0276423	2.76423
AAC73781.1	0.0276243	2.76243
AAC76853.1	0.0276243	2.76243
AAC77122.2	0.0276243	2.76243
AAC74827.2	0.0275862	2.75862
AAC74910.1	0.0275862	2.75862
AAC75769.1	0.0275862	2.75862
AAC76105.1	0.0275591	2.75591
AAC76504.1	0.0275591	2.75591
AAC74330.2	0.0275229	2.75229
AAC75694.1	0.0275229	2.75229
AAC76566.1	0.0275229	2.75229
AAT48200.1	0.0275229	2.75229
AAC73782.1	0.0274725	2.74725
AAC75927.1	0.0274725	2.74725
AAC73716.1	0.027451	2.7451
AAC76480.1	0.027451	2.7451
AAC77243.1	0.027451	2.7451
AAC76857.1	0.027439	2.7439
AAC73227.1	0.0274262	2.74262
AAC74966.1	0.0274262	2.74262
AAC73442.1	0.0273973	2.73973
AAC76299.1	0.0273973	2.73973
AAC76426.2	0.0273973	2.73973
AAC76574.1	0.0273973	2.73973
AAC77140.1	0.0273973	2.73973
AAC77083.1	0.0273723	2.73723
AAC73561.1	0.0273224	2.73224
AAC73916.2	0.0272873	2.72873
AAC73964.1	0.0272727	2.72727
AAC74373.1	0.0272727	2.72727
AAC76296.1	0.0272727	2.72727
AAC73346.1	0.027248	2.7248
AAC75749.1	0.0272374	2.72374
AAC76804.1	0.0272232	2.72232
AAC76765.1	0.0272109	2.72109
AAC76982.1	0.0272109	2.72109
AAC76304.2	0.0271739	2.71739
AAC74978.1	0.0271493	2.71493
AAC75425.1	0.0271493	2.71493
AAT48155.1	0.0271493	2.71493
AAC73551.1	0.0271186	2.71186
AAC74811.1	0.0271186	2.71186
AAC74402.1	0.0271084	2.71084
AAC77189.1	0.0271084	2.71084
AAC77245.1	0.0271084	2.71084
AAC73703.1	0.0270936	2.70936
AAC75844.1	0.0270728	2.70728
AAC73438.1	0.0270701	2.70701
AAC74231.2	0.027027	2.7027
AAC74387.1	0.027027	2.7027
AAC74508.2	0.027027	2.7027
AAC74886.1	0.027027	2.7027
AAC75515.2	0.027027	2.7027
AAC76163.1	0.027027	2.7027
AAT48157.1	0.027027	2.7027
ABD18645.1	0.027027	2.7027
ABD18693.1	0.027027	2.7027
AYC08207.1	0.027027	2.7027
AYC08215.1	0.027027	2.7027
AAC73609.1	0.0269815	2.69815
AAC73526.1	0.026971	2.6971
AAC76405.1	0.0269608	2.69608
AAC76446.1	0.0269608	2.69608
AAC77005.1	0.0269542	2.69542
AAC75384.2	0.0269461	2.69461
AAC77211.1	0.0269461	2.69461
AAC74214.1	0.0269058	2.69058
AAC75819.1	0.0269058	2.69058
AAC74717.1	0.0268657	2.68657
AAC73139.1	0.0268456	2.68456
AAC75486.2	0.0268456	2.68456
AAC73617.1	0.0268199	2.68199
AAC77261.2	0.0268097	2.68097
AAC74058.1	0.0268007	2.68007
AAC74232.1	0.0267857	2.67857
AAC75168.2	0.0267857	2.67857
AAC75756.2	0.0267857	2.67857
AAC75799.2	0.0267857	2.67857
AAC76892.2	0.0267857	2.67857
AAC74427.1	0.026764	2.6764
AAC74306.1	0.0267559	2.67559
AAC77279.1	0.026749	2.6749
AAC73706.1	0.026738	2.6738
AAC75985.2	0.026738	2.6738
AAC76573.1	0.026738	2.6738
AAC77225.1	0.026738	2.6738
AAT48148.1	0.026738	2.6738
AAC76288.1	0.0267261	2.67261
AAC75438.1	0.026699	2.6699
AAC77195.1	0.0266854	2.66854
AAC73509.1	0.0266667	2.66667
AAC73872.1	0.0266667	2.66667
AAC74088.1	0.0266667	2.66667
AAC74224.1	0.0266667	2.66667
AAC74369.2	0.0266667	2.66667
AAC74935.1	0.0266667	2.66667
AAC75248.1	0.0266667	2.66667
AAC76411.1	0.0266667	2.66667
AAC77322.4	0.0266667	2.66667
AAD13455.1	0.0266667	2.66667
AAC73137.1	0.0266525	2.66525
AAC75539.1	0.026616	2.6616
AAC75660.2	0.026616	2.6616
AAC75320.1	0.0266075	2.66075
AAC73126.1	0.0265957	2.65957
AAC73813.1	0.0265957	2.65957
AAC74891.2	0.0265957	2.65957
AAC77028.1	0.0265957	2.65957
AAC76279.2	0.0265849	2.65849
AAC74316.2	0.0265781	2.65781
AAC75619.1	0.0265781	2.65781
AAC76568.1	0.0265487	2.65487
AAC76935.1	0.0265487	2.65487
AAC77226.2	0.0265487	2.65487
AAC73886.1	0.0265363	2.65363
AAC73847.1	0.0265306	2.65306
AAC76964.1	0.0265252	2.65252
AAC73245.1	0.0265152	2.65152
AAC74771.3	0.0265018	2.65018
AAC73614.1	0.0264901	2.64901
AAC74421.1	0.0264901	2.64901
AAC74882.1	0.0264901	2.64901
AAC77314.4	0.0264706	2.64706
AAC75182.1	0.026455	2.6455
AAC75380.1	0.026455	2.6455
AAC75433.1	0.0264423	2.64423
AAC73996.1	0.0264317	2.64317
AAC74469.1	0.0264317	2.64317
AAC74611.1	0.0264317	2.64317
AAC74884.1	0.0264317	2.64317
AAT48169.1	0.0264317	2.64317
AAC74468.1	0.0264201	2.64201
AAT48236.1	0.0264106	2.64106
AAC74203.1	0.0264026	2.64026
AAC76097.1	0.0264026	2.64026
AAC77123.1	0.0263852	2.63852
AAC74332.1	0.0263789	2.63789
AAC75839.1	0.0263736	2.63736
AAC75763.1	0.026362	2.6362
AAC74574.1	0.0263505	2.63505
AAC73192.1	0.0263158	2.63158
AAC73314.1	0.0263158	2.63158
AAC73342.1	0.0263158	2.63158
AAC74593.2	0.0263158	2.63158
AAC74613.1	0.0263158	2.63158
AAC74912.1	0.0263158	2.63158
AAC74967.1	0.0263158	2.63158
AAC75007.2	0.0263158	2.63158
AAC75448.1	0.0263158	2.63158
AAC76324.1	0.0263158	2.63158
AAC76664.2	0.0263158	2.63158
AAC76753.1	0.0263158	2.63158
AAC77087.1	0.0263158	2.63158
AAC77307.1	0.0263158	2.63158
AAT48210.1	0.0263158	2.63158
AAC75294.1	0.0262812	2.62812
AAC76864.2	0.0262582	2.62582
AAC73741.1	0.0262391	2.62391
AAC77324.1	0.0262391	2.62391
AAC74738.1	0.0262172	2.62172
AAC76315.1	0.0262009	2.62009
AAC76991.1	0.0262009	2.62009
AAC73293.1	0.026178	2.6178
AAC76624.1	0.026178	2.6178
AAT48170.1	0.026178	2.6178
AAC74817.1	0.0261628	2.61628
AAC77201.1	0.0261438	2.61438
AAC74384.1	0.0261283	2.61283
AAC76505.1	0.0261194	2.61194
AAT48201.1	0.0261194	2.61194
AAC74080.1	0.026087	2.6087
AAC74531.4	0.026087	2.6087
AAC74862.2	0.026087	2.6087
AAC75879.1	0.026087	2.6087
AAC76121.1	0.026087	2.6087
AAC75707.2	0.0260664	2.60664
AAC74833.1	0.0260337	2.60337
AAC75280.1	0.0260304	2.60304
AAC76227.1	0.0260223	2.60223
AAC74104.1	0.0260047	2.60047
AAC73547.1	0.025974	2.5974
AAC74543.1	0.025974	2.5974
AAC74674.1	0.025974	2.5974
AAC76390.1	0.025974	2.5974
AAC73387.1	0.0259563	2.59563
AAC73225.1	0.0259301	2.59301
AAC76513.1	0.0259259	2.59259
AAC76074.1	0.0259067	2.59067
AAC76680.1	0.0259067	2.59067
AAC74470.1	0.02589	2.589
AAT48207.1	0.02589	2.589
AAT48154.1	0.0258824	2.58824
AAC76206.2	0.025878	2.5878
AAC73177.1	0.0258621	2.58621
AAC73365.2	0.0258621	2.58621
AAC73166.1	0.0258303	2.58303
AAC75301.1	0.0258303	2.58303
AAC76761.1	0.0258303	2.58303
AAC77130.1	0.0258216	2.58216
AAC73353.1	0.0258065	2.58065
AAC74403.1	0.0258065	2.58065
AAC76096.1	0.0258065	2.58065
AAC76739.1	0.0258065	2.58065
AAC76823.2	0.0258065	2.58065
AAC74970.1	0.0257937	2.57937
AAC75751.2	0.0257937	2.57937
AAC74953.1	0.025788	2.5788
AAC76499.2	0.025788	2.5788
AAC73500.1	0.0257634	2.57634
AAC73789.1	0.0257271	2.57271
AAC73752.1	0.0257235	2.57235
AAC77044.2	0.0257186	2.57186
AAC75822.1	0.0256881	2.56881
AAC73162.1	0.025641	2.5641
AAC73335.1	0.025641	2.5641
AAC73355.2	0.025641	2.5641
AAC74252.2	0.025641	2.5641
AAC74670.1	0.025641	2.5641
AAC74715.1	0.025641	2.5641
AAC74906.2	0.025641	2.5641
AAC75681.1	0.025641	2.5641
AAC75865.1	0.025641	2.5641
AAC75988.1	0.025641	2.5641
AAC76093.1	0.025641	2.5641
AAC76314.1	0.025641	2.5641
AAC76329.1	0.025641	2.5641
AAC76526.1	0.025641	2.5641
AAC76979.1	0.025641	2.5641
AAC77284.1	0.025641	2.5641
ABD18719.1	0.025641	2.5641
AYC08177.1	0.025641	2.5641
AAC74493.1	0.0255814	2.55814
AAC73136.1	0.0255591	2.55591
AAC75077.1	0.0255474	2.55474
AAC73746.1	0.0255319	2.55319
AAC75325.2	0.025522	2.5522
AAC75094.1	0.0255102	2.55102
AAC76692.1	0.0255102	2.55102
AAC76502.1	0.0254777	2.54777
AAC74861.1	0.0254453	2.54453
AAC74105.1	0.0254237	2.54237
AAC74820.2	0.0254237	2.54237
AAC75931.1	0.0254237	2.54237
AAC76323.1	0.0254237	2.54237
AAC76971.1	0.0254237	2.54237
AAC75827.1	0.0254042	2.54042
AAC73404.2	0.0253807	2.53807
AAC75991.1	0.0253807	2.53807
AAC76280.1	0.0253807	2.53807
AAC74130.2	0.02537	2.537
AAC73954.1	0.0253623	2.53623
AAC77281.1	0.0253623	2.53623
AAT48182.1	0.0253623	2.53623
AAC75483.2	0.0253456	2.53456
AAC73874.1	0.0253165	2.53165
AAC73940.1	0.0253165	2.53165
AAC74481.1	0.0253165	2.53165
AAC75608.1	0.0253165	2.53165
AAC76021.1	0.0253165	2.53165
AAC77100.2	0.0253165	2.53165
AAC77128.1	0.0253165	2.53165
AAC76636.1	0.0252918	2.52918
AAC74018.1	0.0252874	2.52874
AAC74284.2	0.0252809	2.52809
AAC75650.1	0.0252809	2.52809
AAC76475.2	0.0252809	2.52809
AAC73450.1	0.0252708	2.52708
AAC74773.1	0.0252708	2.52708
AAC76877.1	0.0252708	2.52708
AAC73747.1	0.0252632	2.52632
AAT48152.1	0.0252525	2.52525
AAC74175.1	0.0252366	2.52366
AAC76832.1	0.0252324	2.52324
AAC75540.1	0.0252252	2.52252
AAC75722.1	0.0252101	2.52101
AAC76707.1	0.0252101	2.52101
AAC76723.1	0.0252101	2.52101
AAC77354.1	0.0252101	2.52101
AAC76412.1	0.0251799	2.51799
AAC76746.1	0.0251799	2.51799
AAC73253.1	0.0251572	2.51572
AAC75112.2	0.0251572	2.51572
AAC77308.2	0.0251572	2.51572
AAC75798.1	0.0251256	2.51256
AAC76641.1	0.0251256	2.51256
AAC75739.1	0.0251142	2.51142
AAC74680.2	0.0251046	2.51046
AAC77337.1	0.0251046	2.51046
AAC75120.1	0.0250896	2.50896
AAC75939.1	0.0250522	2.50522
AAC73160.1	0.025	2.5
AAC73217.1	0.025	2.5
AAC73651.1	0.025	2.5
AAC75309.1	0.025	2.5
AAC76523.1	0.025	2.5
AAC76626.1	0.025	2.5
AAC76816.1	0.025	2.5
AYC08237.1	0.025	2.5
AAC74569.1	0.0249554	2.49554
AAC76978.1	0.0249433	2.49433
AAC75852.1	0.0249377	2.49377
AAC74870.1	0.0249307	2.49307
AAC75750.2	0.0249221	2.49221
AAC76292.1	0.0249221	2.49221
AAC75574.2	0.024911	2.4911
AAC76694.1	0.024911	2.4911
AAC73280.1	0.0248963	2.48963
AAC73753.1	0.0248963	2.48963
AAC76747.1	0.0248963	2.48963
AAC73572.1	0.0248834	2.48834
AAC73574.1	0.0248756	2.48756
AAC76561.1	0.0248566	2.48566
AAC74368.1	0.0248447	2.48447
AYC08256.1	0.0248447	2.48447
AAC75637.1	0.0248307	2.48307
AAC75614.2	0.0248227	2.48227
AAC74993.1	0.0247934	2.47934
AAC76240.1	0.0247934	2.47934
AAC76588.1	0.0247934	2.47934
AAC74925.1	0.0247678	2.47678
AAC75331.2	0.0247678	2.47678
AAC76219.1	0.0247678	2.47678
AAC76284.1	0.0247678	2.47678
AAC77013.1	0.0247525	2.47525
AAC73484.1	0.0247253	2.47253
AAC75943.1	0.0247253	2.47253
AAC73430.2	0.0246914	2.46914
AAC73871.1	0.0246914	2.46914
AAC74246.1	0.0246914	2.46914
AAC74435.2	0.0246914	2.46914
AAC75350.1	0.0246914	2.46914
AAC75394.1	0.0246914	2.46914
AAC75497.1	0.0246914	2.46914
AAC76028.1	0.0246914	2.46914
AAC76495.1	0.0246914	2.46914
AAC76609.1	0.0246914	2.46914
AAC76910.1	0.0246914	2.46914
AAC76922.1	0.0246914	2.46914
AAC75105.1	0.0246305	2.46305
AAC75383.1	0.0246305	2.46305
AAC73680.1	0.0245902	2.45902
AAC74278.1	0.0245902	2.45902
AAC74980.2	0.0245902	2.45902
AAC76318.1	0.0245902	2.45902
AAC77113.1	0.0245902	2.45902
AAC75859.1	0.0245763	2.45763
AAC77328.1	0.0245747	2.45747
AAC73325.2	0.02457	2.457
AAC73286.2	0.0245614	2.45614
AAC73696.1	0.0245614	2.45614
AAC76236.1	0.0245399	2.45399
AAC76348.1	0.0245399	2.45399
AAC74693.1	0.0245283	2.45283
AAC76927.2	0.0245232	2.45232
AAC73390.1	0.0245098	2.45098
AAC74663.2	0.0245098	2.45098
AAC76851.2	0.0245098	2.45098
AAC76441.1	0.0244957	2.44957
AAC77289.3	0.0244755	2.44755
AAC75338.1	0.0244698	2.44698
AAC76110.1	0.0244648	2.44648
AAC76357.1	0.0244648	2.44648
AAC73209.1	0.0244173	2.44173
AAC73681.1	0.0243902	2.43902
AAC74320.1	0.0243902	2.43902
AAC74712.1	0.0243902	2.43902
AAC74986.2	0.0243902	2.43902
AAC75658.1	0.0243902	2.43902
AAC75818.1	0.0243902	2.43902
AAC75825.1	0.0243902	2.43902
AAC76026.1	0.0243902	2.43902
AAC76029.1	0.0243902	2.43902
AAC77343.2	0.0243902	2.43902
AAT48146.1	0.0243902	2.43902
AAT48241.1	0.0243902	2.43902
ABV59575.1	0.0243902	2.43902
AAC76351.1	0.0243408	2.43408
AAC76320.1	0.0243161	2.43161
AAC73213.1	0.0242915	2.42915
AAC76474.1	0.0242915	2.42915
AAC74743.1	0.0242857	2.42857
AAC74344.3	0.0242826	2.42826
AAC74828.2	0.0242718	2.42718
AAC74946.1	0.0242634	2.42634
AAC74382.1	0.0242424	2.42424
AAC74753.2	0.0242424	2.42424
AAC75726.1	0.0242424	2.42424
AAC75837.1	0.0242291	2.42291
AAC73881.2	0.0242215	2.42215
AAC74923.1	0.0242215	2.42215
AAC77349.1	0.0242215	2.42215
AAC74179.1	0.0242131	2.42131
AAC74367.1	0.0242057	2.42057
AAC74057.1	0.0241935	2.41935
AAC76367.1	0.0241935	2.41935
AAC75955.1	0.0241692	2.41692
AAC76585.1	0.0241692	2.41692
AAC75289.2	0.0241546	2.41546
AAC75649.1	0.0241287	2.41287
AAT48204.1	0.0241158	2.41158
AAC74973.2	0.0240964	2.40964
AAC76634.1	0.0240964	2.40964
AAC76518.1	0.0240481	2.40481
AAC75785.1	0.0240385	2.40385
AAC73957.1	0.024024	2.4024
AAC73769.1	0.024	2.4
AAC74416.1	0.024	2.4
AAC74632.2	0.024	2.4
AAC76522.1	0.024	2.4
AAT48193.1	0.0239808	2.39808
AAC73191.1	0.0239521	2.39521
AAC75012.1	0.0239521	2.39521
AAC75332.1	0.0239521	2.39521
AAC76328.1	0.0239521	2.39521
AAC76409.1	0.0239521	2.39521
AAT48245.1	0.0239521	2.39521
AAC77086.1	0.0239411	2.39411
AAC76796.1	0.0239362	2.39362
AAC76900.1	0.0239044	2.39044
AAC74041.1	0.0238908	2.38908
AAC75249.1	0.0238908	2.38908
AAC75464.1	0.023845	2.3845
AAC73375.1	0.0238095	2.38095
AAC73514.1	0.0238095	2.38095
AAC74108.1	0.0238095	2.38095
AAC74195.2	0.0238095	2.38095
AAC74339.1	0.0238095	2.38095
AAC74763.1	0.0238095	2.38095
AAC75296.1	0.0238095	2.38095
AAC75458.1	0.0238095	2.38095
AAC75535.1	0.0238095	2.38095
AAC75885.2	0.0238095	2.38095
AAC77169.2	0.0238095	2.38095
AAT48212.1	0.0238095	2.38095
AHA50631.1	0.0238095	2.38095
AYC08171.1	0.0238095	2.38095
QNV50525.1	0.0238095	2.38095
AAC77075.2	0.023766	2.3766
AAC75928.1	0.0237624	2.37624
AAC76615.1	0.0237581	2.37581
AAC73667.1	0.0237154	2.37154
AAC75210.1	0.0237154	2.37154
AAC73736.1	0.0236967	2.36967
AAC75613.2	0.0236967	2.36967
AAC76967.1	0.0236967	2.36967
AAC76312.1	0.0236686	2.36686
AAC76650.1	0.0236686	2.36686
AAC77339.1	0.0236686	2.36686
AAT48181.1	0.0236686	2.36686
AAC76923.1	0.0236486	2.36486
AAC76564.1	0.0236407	2.36407
AAC73960.2	0.0236364	2.36364
AAC75175.1	0.0236337	2.36337
AAC73652.1	0.023622	2.3622
AAC73995.2	0.023622	2.3622
AAC74360.1	0.023622	2.3622
AAC76158.2	0.023622	2.3622
AAC76319.1	0.023622	2.3622
AAC76632.1	0.0235988	2.35988
AAC74757.1	0.0235756	2.35756
AAC73220.1	0.023569	2.3569
AAC75953.1	0.023569	2.3569
AAC73771.1	0.0235602	2.35602
AAC73844.1	0.0235602	2.35602
AAC75841.2	0.0235602	2.35602
AAC76377.1	0.0235479	2.35479
AAC73327.1	0.0235294	2.35294
AAC75468.1	0.0235294	2.35294
AAC75761.1	0.0235294	2.35294
AAC75777.2	0.0235294	2.35294
AAC76933.1	0.0235294	2.35294
AYC08261.1	0.0235294	2.35294
AAC76012.1	0.0235131	2.35131
AAT48195.1	0.0234987	2.34987
AAC74285.2	0.0234742	2.34742
AAC74730.1	0.0234604	2.34604
AAC73239.1	0.0234375	2.34375
AAC74095.1	0.0234375	2.34375
AAC75318.2	0.0234375	2.34375
AAC75979.1	0.0234375	2.34375
AAC76160.1	0.0234375	2.34375
AAC76965.2	0.0234375	2.34375
AAC73524.1	0.0234114	2.34114
AAC75101.1	0.0234114	2.34114
AAC76830.1	0.0234114	2.34114
AAC73952.1	0.0233918	2.33918
AAC74029.2	0.0233918	2.33918
AAC74417.1	0.0233918	2.33918
AAC74692.1	0.0233918	2.33918
AAC73115.1	0.0233645	2.33645
AAC73154.1	0.0233645	2.33645
AAC75361.1	0.0233645	2.33645
AAC77280.1	0.0233463	2.33463
AAC73939.1	0.0233333	2.33333
AAC75454.2	0.0233196	2.33196
AAC74769.1	0.02331	2.331
AAC73424.1	0.0233051	2.33051
AAC74282.4	0.0233051	2.33051
AAC73210.1	0.0232558	2.32558
AAC73557.1	0.0232558	2.32558
AAC73566.1	0.0232558	2.32558
AAC73815.1	0.0232558	2.32558
AAC73979.1	0.0232558	2.32558
AAC74401.1	0.0232558	2.32558
AAC74466.1	0.0232558	2.32558
AAC75554.1	0.0232558	2.32558
AAC75976.2	0.0232558	2.32558
AAC76322.1	0.0232558	2.32558
AAC76563.1	0.0232558	2.32558
AAC77348.1	0.0232558	2.32558
AAT48178.1	0.0232558	2.32558
ACO59989.1	0.0232558	2.32558
AAC74571.2	0.0232143	2.32143
AAC75758.1	0.0232068	2.32068
AAC76455.1	0.0232019	2.32019
AAC74824.2	0.0231959	2.31959
AAC75552.1	0.0231884	2.31884
AAC75634.1	0.0231884	2.31884
AAC75778.1	0.0231788	2.31788
AAC75179.1	0.0231405	2.31405
AAC76037.1	0.0231214	2.31214
AAC77249.1	0.0231214	2.31214
AAC74694.1	0.0230769	2.30769
AAC75308.1	0.0230769	2.30769
AYC08243.1	0.0230769	2.30769
AAC73215.1	0.0230548	2.30548
AAC76077.1	0.0230415	2.30415
AAC74685.1	0.0230179	2.30179
AAC74460.1	0.0229983	2.29983
AAC75267.1	0.0229885	2.29885
AAC75715.1	0.0229885	2.29885
AAC73174.1	0.0229682	2.29682
AAC74919.1	0.0229592	2.29592
AAC76467.1	0.0229592	2.29592
AAC73207.1	0.0229508	2.29508
AAC75024.1	0.0229508	2.29508
AAC76162.1	0.0229446	2.29446
AAC74913.1	0.0229358	2.29358
AAC74981.1	0.0229358	2.29358
AAC74354.1	0.0229226	2.29226
AAC75219.1	0.0229226	2.29226
AAC74205.1	0.0229008	2.29008
AAC76182.1	0.0229008	2.29008
AAC77255.1	0.0229008	2.29008
AAC76244.2	0.0228802	2.28802
AAC75158.2	0.0228571	2.28571
AAC75998.1	0.0228571	2.28571
AAC73199.1	0.0228311	2.28311
AAC76045.1	0.0228311	2.28311
AAC76061.1	0.0228311	2.28311
AAC73670.1	0.0228188	2.28188
AYC08228.1	0.0228013	2.28013
AAC74034.1	0.022792	2.2792
AAC74568.1	0.0227848	2.27848
AAT48131.1	0.0227743	2.27743
AAC75124.2	0.0227704	2.27704
[truncated: 2,301 more rows]
